# Supplementary material for: The Advantage of Playing Home in NBA: Microscopic, Team-Specific and Evolving Features
Source: PLoS One. 2016 Mar 25;11(3):e0152440. doi: 10.1371/journal.pone.0152440 (PMC4807825; doi:10.1371/journal.pone.0152440)
Supplement: S1 Dataset — Each line of the file corresponds to a game. The lines are formatted as follows: {{{time, score},…,{time, score}},{{time, score},…,{time, score}},{{time, score},…,{time, score}},{{time, score},…,{time, score}},}{{{time, score},…,{time, score}},{{time, score},…,{time, score}},{{time, score},…,{time, score}},{{time, score},…,{time, score}},}{{“team playing home”, “team playing away”},{Final score of team playing home, Final score of team playing away},{ “game year”, “game month”}} The first set of brackets represent the evolution of the score for a team playing home and the second one is the same for a team playing away. The inner brackets correspond to each NBA quarter. (GZ) [file pone.0152440.s001.gz]

Archive with 1 entries (1 files):
- s1dataset.dat
