# Supplementary material for: The Advantage of Playing Home in NBA: Microscopic, Team-Specific and Evolving Features
Source: PLoS One. 2016 Mar 25;11(3):e0152440. doi: 10.1371/journal.pone.0152440 (PMC4807825; doi:10.1371/journal.pone.0152440)
Supplement: S1 Dataset — Each line of the file corresponds to a game. The lines are formatted as follows: {{{time, score},…,{time, score}},{{time, score},…,{time, score}},{{time, score},…,{time, score}},{{time, score},…,{time, score}},}{{{time, score},…,{time, score}},{{time, score},…,{time, score}},{{time, score},…,{time, score}},{{time, score},…,{time, score}},}{{“team playing home”, “team playing away”},{Final score of team playing home, Final score of team playing away},{ “game year”, “game month”}} The first set of brackets represent the evolution of the score for a team playing home and the second one is the same for a team playing away. The inner brackets correspond to each NBA quarter. (GZ) [file pone.0152440.s001.gz › s1dataset.dat]

{{{1.666666666666666, 2}, {2.166666666666666, 4}, {2.633333333333333, 5}, {3.133333333333333, 7}, {3.5666666666666664, 9}, {4.366666666666667, 12}, {5.633333333333334, 13}, {5.783333333333333, 14}, {5.783333333333333, 15}, {6.133333333333333, 17}, {6.133333333333333, 18}, {6.75, 20}, {7.216666666666667, 22}, {8.2, 23}, {9.4, 25}}, {{12.25, 27}, {14.55, 29}, {16.133333333333333, 31}, {17.666666666…	{{{1.3000000000000007, 2}, {1.8666666666666671, 4}, {2.4000000000000004, 6}, {3.966666666666667, 8}, {5.083333333333333, 10}, {5.083333333333333, 11}, {5.383333333333333, 13}, {6.016666666666667, 15}, {6.016666666666667, 16}, {8., 18}, {11.083333333333334, 19}, {11.683333333333334, 20}}, {{13.366666666666667, 23}, {13.716666666666667, 25}, {14.1, 27}, {14.816666666666666, 29}, {15.833333333333334…	{{"San Antonio", "Los Angeles Clippers"}, {76, 89}, {"2002", "02"}}
{{{0.43333333333333357, 2}, {3.2333333333333343, 3}, {3.2333333333333343, 4}, {3.9000000000000004, 7}, {4.9, 9}, {6.35, 12}, {7.283333333333333, 14}, {8.333333333333334, 17}, {9.55, 19}, {11.133333333333333, 21}, {11.533333333333333, 23}}, {{13.633333333333333, 25}, {15.066666666666666, 26}, {15.066666666666666, 27}, {15.6, 29}, {17.316666666666666, 31}, {20.65, 34}, {21.416666666666664, 36}, {22…	{{{0.8166666666666664, 2}, {1.7666666666666675, 4}, {3.366666666666667, 6}, {5.15, 8}, {5.95, 10}, {6.75, 12}, {7.616666666666667, 14}, {11.35, 16}}, {{12.733333333333333, 18}, {13.333333333333334, 20}, {16.333333333333332, 22}, {16.333333333333332, 23}, {17.683333333333334, 25}, {18.083333333333332, 28}, {18.6, 30}, {19.616666666666667, 32}, {19.616666666666667, 33}, {20.083333333333336, 35}, {2…	{{"Detroit Pistons", "New Jersey Nets"}, {80, 85}, {"2002", "02"}}
{{{6.316666666666666, 2}, {7.75, 3}, {7.75, 4}, {8.916666666666666, 5}, {9.133333333333333, 7}, {9.666666666666666, 9}, {10.266666666666666, 11}, {11.65, 12}, {11.65, 13}}, {{12.733333333333333, 15}, {14.166666666666666, 17}, {16.483333333333334, 18}, {16.483333333333334, 19}, {17.083333333333332, 20}, {17.083333333333332, 21}, {20.016666666666666, 22}, {20.016666666666666, 23}, {20.7333333333333…	{{{4.95, 2}, {6.083333333333333, 3}, {8.066666666666666, 5}, {8.683333333333334, 7}, {10.516666666666666, 9}, {10.983333333333334, 11}}, {{12.35, 14}, {13.333333333333334, 16}, {14.5, 18}, {15.033333333333333, 19}, {15.383333333333333, 20}, {15.383333333333333, 21}, {17.85, 23}, {18.933333333333334, 25}, {19.4, 27}, {19.78333333333333, 29}, {20.45, 31}, {21.016666666666666, 33}, {21.8333333333333…	{{"Utah", "Philadelphia 76ers"}, {82, 89}, {"2002", "02"}}
{{{0.5666666666666664, 2}, {2.383333333333333, 3}, {2.383333333333333, 4}, {4.683333333333334, 5}, {5.55, 7}, {6.05, 9}, {6.866666666666666, 11}, {7.5, 13}, {8.566666666666666, 15}, {9.033333333333333, 16}, {9.566666666666666, 18}, {10.166666666666666, 19}, {11.516666666666667, 21}}, {{12.866666666666667, 23}, {15., 25}, {15.7, 27}, {16.25, 30}, {18.46666666666667, 32}, {18.46666666666667, 33}, {…	{{{0.31666666666666643, 2}, {0.9166666666666661, 5}, {1.9666666666666668, 7}, {2.6999999999999993, 9}, {3.6833333333333336, 11}, {4.366666666666667, 13}, {7.266666666666667, 15}, {7.583333333333333, 16}, {8.333333333333334, 18}}, {{13.933333333333334, 21}, {14.383333333333333, 23}, {14.75, 25}, {15.416666666666666, 26}, {17., 28}, {17.666666666666668, 30}, {19.666666666666668, 32}, {23.2333333333…	{{"Washington Wizards", "Sacramento Kings"}, {109, 91}, {"2002", "02"}}
{{{0.7833333333333332, 2}, {2.533333333333333, 4}, {4.45, 6}, {5.133333333333333, 8}, {6.716666666666667, 10}, {7.233333333333333, 12}, {8.15, 14}, {8.15, 15}, {8.9, 18}, {9.933333333333334, 20}, {10.516666666666666, 21}, {11.166666666666666, 22}, {11.166666666666666, 23}}, {{14.833333333333334, 26}, {15.366666666666667, 28}, {16.566666666666666, 30}, {17.95, 31}, {17.95, 32}, {18.633333333333333…	{{{1.6333333333333329, 2}, {2.3499999999999996, 3}, {2.3499999999999996, 4}, {3.3000000000000007, 6}, {5.533333333333333, 9}, {6.05, 10}, {6.4, 12}, {6.95, 14}, {8.516666666666666, 17}, {9.233333333333334, 19}, {10.233333333333334, 22}}, {{13.1, 24}, {14.216666666666667, 25}, {16.866666666666667, 27}, {17.6, 29}, {18.383333333333333, 31}, {19.483333333333334, 33}, {20., 35}, {20.583333333333336, …	{{"Los Angeles Lakers", "Seattle SuperSonics"}, {87, 92}, {"2002", "02"}}
{{{0.8499999999999996, 2}, {1.9333333333333336, 4}, {2.9833333333333325, 6}, {3.583333333333334, 8}, {4.6, 10}, {5., 11}, {5., 12}, {5.85, 13}, {6.533333333333333, 15}, {6.9, 16}, {6.9, 17}, {7.566666666666666, 19}, {8.05, 21}, {9.6, 23}, {10.233333333333334, 25}}, {{14.233333333333334, 27}, {15.8, 28}, {15.8, 29}, {16.316666666666666, 31}, {16.95, 33}, {17.566666666666666, 34}, {18.45, 36}, {18.…	{{{0.4499999999999993, 1}, {0.4499999999999993, 2}, {1.6999999999999993, 3}, {1.6999999999999993, 4}, {2.333333333333334, 7}, {3.4000000000000004, 9}, {5.35, 11}, {6.216666666666667, 13}, {6.783333333333333, 15}, {7.766666666666667, 18}, {8.833333333333334, 20}, {9.966666666666667, 22}, {10.433333333333334, 24}}, {{16.066666666666666, 26}, {16.6, 28}, {17.983333333333334, 30}, {20.45, 33}, {21.03…	{{"Denver", "Memphis"}, {78, 100}, {"2002", "02"}}
{{{0.5, 1}, {0.5, 2}, {1.4499999999999993, 4}, {1.9333333333333336, 6}, {2.3166666666666664, 8}, {3.3000000000000007, 10}, {4.583333333333333, 12}, {5.2, 13}, {5.2, 14}, {5.55, 16}, {7.366666666666667, 17}, {7.366666666666667, 18}, {7.95, 20}, {9.366666666666667, 22}, {9.966666666666667, 24}, {10.283333333333333, 26}, {10.283333333333333, 27}, {10.766666666666666, 29}, {11.233333333333334, 32}}, …	{{{2.5666666666666664, 3}, {2.9499999999999993, 5}, {3.6999999999999993, 7}, {3.9333333333333336, 9}, {4.933333333333334, 10}, {5.833333333333333, 11}, {5.833333333333333, 12}, {6.35, 14}, {6.966666666666667, 16}, {8.216666666666667, 18}, {9.7, 20}, {11.066666666666666, 21}, {12., 22}, {12., 23}}, {{12.25, 25}, {12.883333333333333, 27}, {13.533333333333333, 28}, {14.066666666666666, 30}, {14.6333…	{{"Indiana Pacers", "Charlotte Hornets"}, {116, 105}, {"2002", "02"}}
{{{1.6500000000000004, 2}, {2.3499999999999996, 4}, {3.666666666666666, 5}, {3.666666666666666, 6}, {4.35, 8}, {5.216666666666667, 9}, {5.216666666666667, 10}, {10.916666666666666, 11}, {11.666666666666666, 13}}, {{14.016666666666667, 16}, {14.55, 18}, {17.28333333333333, 20}, {19.983333333333334, 22}, {20.9, 24}}, {{24.55, 25}, {25., 26}, {25., 27}, {25.833333333333336, 30}, {26.316666666666666,…	{{{0.5166666666666675, 1}, {0.6500000000000004, 4}, {1.9333333333333336, 6}, {2.7333333333333325, 8}, {3.466666666666667, 11}, {3.883333333333333, 13}, {7.683333333333334, 15}, {8.033333333333333, 18}, {9.266666666666666, 20}, {11.366666666666667, 22}}, {{13.616666666666667, 24}, {14.233333333333334, 25}, {15., 28}, {15.8, 30}, {17.633333333333333, 32}, {18.266666666666666, 34}, {20.1666666666666…	{{"New Jersey Nets", "Chicago Bulls"}, {81, 106}, {"2002", "02"}}
{{{0.5500000000000007, 2}, {1.1166666666666671, 4}, {2.6999999999999993, 6}, {3.633333333333333, 8}, {5.1, 11}, {5.966666666666667, 13}, {6.4, 15}, {6.966666666666667, 16}, {6.966666666666667, 17}, {7.583333333333333, 18}, {8.016666666666666, 20}, {8.35, 22}, {8.916666666666666, 24}, {9.5, 26}, {9.5, 27}, {10.2, 29}, {10.666666666666666, 31}, {11.016666666666667, 33}, {11.016666666666667, 34}}, {…	{{{0.25, 2}, {2.416666666666666, 4}, {2.9833333333333325, 5}, {3.466666666666667, 7}, {3.833333333333334, 9}, {4.7, 11}, {5.333333333333333, 12}, {6.716666666666667, 14}, {7.333333333333333, 16}, {8.65, 17}, {8.65, 18}, {9.266666666666666, 20}, {9.816666666666666, 22}, {10.816666666666666, 24}, {11.233333333333334, 26}, {11.816666666666666, 28}}, {{12.566666666666666, 29}, {13.216666666666667, 31…	{{"San Antonio", "Golden State Warriors"}, {99, 108}, {"2002", "02"}}
{{{0.2833333333333332, 2}, {2.4333333333333336, 4}, {3.6999999999999993, 7}, {7.95, 9}, {10.566666666666666, 11}, {10.566666666666666, 10}, {11.533333333333333, 13}}, {{12.45, 16}, {13.083333333333334, 18}, {14.666666666666666, 20}, {14.666666666666666, 21}, {15.066666666666666, 22}, {15.066666666666666, 23}, {17.766666666666666, 24}, {17.766666666666666, 25}, {18.133333333333333, 27}, {20.3, 28}…	{{{0.5833333333333339, 2}, {1.0500000000000007, 4}, {1.416666666666666, 5}, {2.0500000000000007, 8}, {4.966666666666667, 10}, {5.316666666666666, 12}, {5.883333333333334, 14}, {5.883333333333334, 15}, {8.616666666666667, 16}, {8.7, 18}, {11.933333333333334, 20}}, {{13.283333333333333, 22}, {13.283333333333333, 23}, {16.1, 26}, {16.5, 28}, {17.15, 30}, {18.35, 32}, {18.883333333333333, 34}, {18.88…	{{"Atlanta Hawks", "Los Angeles Lakers"}, {90, 93}, {"2002", "02"}}
{{{0.8833333333333329, 3}, {1.4666666666666668, 5}, {1.8499999999999996, 7}, {3.416666666666666, 9}, {3.416666666666666, 10}, {3.966666666666667, 12}, {4.8, 14}, {5.916666666666667, 16}, {6.566666666666666, 18}, {7.733333333333333, 20}, {8.7, 22}, {9.683333333333334, 24}, {10.533333333333333, 26}, {11.05, 28}, {11.283333333333333, 30}, {11.85, 32}}, {{12.233333333333334, 33}, {12.233333333333334,…	{{{1.2333333333333343, 2}, {1.6833333333333336, 4}, {2.0999999999999996, 6}, {2.4833333333333343, 8}, {3.033333333333333, 10}, {5.583333333333333, 12}, {7.033333333333333, 13}, {8.383333333333333, 15}, {10.833333333333334, 17}, {11.516666666666667, 19}}, {{12.316666666666666, 21}, {14.116666666666667, 24}, {14.766666666666667, 26}, {16.666666666666668, 27}, {16.666666666666668, 28}, {17.2, 31}, {…	{{"Miami Heat", "Milwaukee Bucks"}, {88, 90}, {"2002", "02"}}
{{{0.38333333333333286, 3}, {1.1333333333333329, 5}, {2.7333333333333325, 7}, {3.866666666666667, 9}, {4.566666666666666, 11}, {5.616666666666667, 13}, {6.3, 14}, {9.266666666666666, 17}, {9.783333333333333, 19}, {10.25, 20}, {10.25, 21}, {10.883333333333333, 23}, {12., 26}}, {{12.616666666666667, 28}, {13.216666666666667, 30}, {15.4, 32}, {15.933333333333334, 34}, {16.116666666666667, 36}, {16.8…	{{{1.4833333333333343, 2}, {1.9000000000000004, 4}, {2.466666666666667, 5}, {3.0999999999999996, 7}, {3.633333333333333, 10}, {4.233333333333333, 12}, {5.083333333333333, 15}, {5.9, 17}, {7.15, 20}, {7.833333333333333, 21}, {10.616666666666667, 23}, {11.366666666666667, 24}, {11.366666666666667, 25}}, {{12.983333333333333, 27}, {13.6, 29}, {13.866666666666667, 31}, {15.15, 33}, {15.71666666666666…	{{"Denver", "Minnesota"}, {94, 99}, {"2002", "02"}}
{{{0.6166666666666671, 2}, {1.7166666666666668, 3}, {1.7166666666666668, 4}, {2.3499999999999996, 7}, {4.05, 9}, {4.433333333333334, 10}, {4.433333333333334, 11}, {4.9, 13}, {5.583333333333333, 15}, {6.566666666666666, 17}, {8.3, 19}, {9.283333333333333, 21}, {10.4, 23}, {10.716666666666667, 25}, {11.616666666666667, 27}, {12., 30}}, {{12.333333333333334, 32}, {12.95, 33}, {12.95, 34}, {13.083333…	{{{2.116666666666667, 2}, {3.166666666666666, 4}, {5.933333333333334, 6}, {6.833333333333333, 8}, {7.533333333333333, 10}, {8.566666666666666, 11}, {8.566666666666666, 12}, {8.866666666666667, 14}, {9.766666666666666, 16}, {11.95, 18}}, {{12.666666666666666, 20}, {13.416666666666666, 22}, {14.833333333333334, 24}, {16.333333333333332, 26}, {16.333333333333332, 27}, {17.666666666666668, 29}, {18.2…	{{"Detroit Pistons", "New York Knicks"}, {90, 101}, {"2002", "02"}}
{{{0.2666666666666675, 2}, {0.2666666666666675, 3}, {0.8333333333333339, 5}, {1.5999999999999996, 7}, {2.3166666666666664, 9}, {3.633333333333333, 11}, {4.366666666666667, 13}, {5.116666666666667, 15}, {6.816666666666666, 16}, {6.816666666666666, 17}, {7.833333333333333, 18}, {7.833333333333333, 19}, {8.816666666666666, 20}, {9.333333333333334, 21}, {10.533333333333333, 23}, {11.083333333333334, …	{{{1.166666666666666, 1}, {1.2833333333333332, 3}, {1.9499999999999993, 5}, {2.6500000000000004, 7}, {3.3000000000000007, 9}, {3.9499999999999993, 11}, {4.75, 13}, {7.55, 16}, {8.083333333333334, 18}, {9.083333333333334, 19}, {9.083333333333334, 20}, {9.566666666666666, 22}, {10.1, 24}, {10.866666666666667, 25}, {10.866666666666667, 26}, {10.866666666666667, 27}, {11.4, 28}, {11.4, 29}}, {{12.65,…	{{"Washington Wizards", "Phoenix Suns"}, {96, 97}, {"2002", "02"}}
{{{2.616666666666667, 2}, {3.25, 5}, {3.6500000000000004, 8}, {4.15, 11}, {4.783333333333333, 14}, {5.683333333333334, 16}, {6.35, 18}, {7.8, 20}, {8.3, 22}}, {{12.416666666666666, 25}, {12.766666666666667, 27}, {14.716666666666667, 29}, {15.783333333333333, 30}, {15.783333333333333, 31}, {16.066666666666666, 32}, {16.066666666666666, 33}, {17.05, 35}, {17.616666666666667, 37}, {18.08333333333333…	{{{2.133333333333333, 2}, {2.8499999999999996, 4}, {3.466666666666667, 7}, {4.466666666666667, 9}, {6.016666666666667, 10}, {6.016666666666667, 11}, {6.85, 12}, {6.85, 13}, {7.5, 15}, {7.5, 16}, {8.666666666666666, 18}, {9.516666666666666, 20}, {9.866666666666667, 21}, {9.866666666666667, 22}, {10.483333333333334, 24}, {10.85, 25}, {11.533333333333333, 28}}, {{12.233333333333334, 29}, {12.2333333…	{{"Boston Celtics", "Portland Trail Blazers"}, {103, 107}, {"2002", "02"}}
{{{0.2833333333333332, 2}, {1.5333333333333332, 4}, {3.6500000000000004, 6}, {4.4, 8}, {5.383333333333333, 10}, {5.75, 12}, {7.233333333333333, 14}, {7.866666666666666, 16}, {8.733333333333334, 18}, {11.133333333333333, 20}, {11.533333333333333, 22}, {12., 24}}, {{12.666666666666666, 29}, {13.833333333333334, 27}, {15.916666666666666, 31}, {18.7, 33}, {19.183333333333334, 34}, {19.416666666666668…	{{{0.7833333333333332, 2}, {2.8499999999999996, 4}, {3.283333333333333, 6}, {4., 8}, {5.166666666666667, 9}, {5.166666666666667, 10}, {6., 12}, {8.25, 14}, {10.3, 17}, {10.75, 19}, {11.866666666666667, 21}}, {{12.316666666666666, 27}, {13.4, 23}, {14.133333333333333, 25}, {17.766666666666666, 29}, {19.183333333333334, 30}, {19.183333333333334, 31}, {19.766666666666666, 32}, {19.766666666666666, 3…	{{"Utah", "Toronto Raptors"}, {85, 94}, {"2002", "02"}}
{{{0.7666666666666675, 2}, {1.833333333333334, 4}, {2.4499999999999993, 6}, {3.166666666666666, 7}, {3.166666666666666, 8}, {3.783333333333333, 11}, {5.166666666666667, 13}, {6.2, 15}, {6.7, 16}, {6.7, 17}, {8.25, 19}, {9.516666666666666, 21}, {10.083333333333334, 22}, {10.083333333333334, 23}, {11.566666666666666, 24}}, {{12.3, 26}, {12.966666666666667, 28}, {13.433333333333334, 29}, {13.4333333…	{{{0.34999999999999964, 2}, {2.116666666666667, 4}, {2.75, 7}, {4.3, 9}, {5.95, 11}, {7.05, 13}, {7.883333333333334, 16}, {8.466666666666667, 18}, {9.066666666666666, 20}, {9.716666666666667, 22}, {10.4, 23}, {10.566666666666666, 25}, {11.033333333333333, 28}, {12., 30}}, {{13.616666666666667, 32}, {13.616666666666667, 33}, {14.616666666666667, 35}, {15.816666666666666, 37}, {17.45, 39}, {20.1833…	{{"Cleveland Cavaliers", "Chicago Bulls"}, {101, 113}, {"2002", "02"}}
{{{0.2666666666666675, 2}, {0.9000000000000004, 4}, {1.2333333333333343, 5}, {2.383333333333333, 7}, {3.9000000000000004, 9}, {6.283333333333333, 10}, {6.283333333333333, 11}, {7.85, 13}, {8.333333333333334, 15}, {9.566666666666666, 17}, {10.1, 18}, {10.65, 20}, {11.266666666666667, 23}, {11.7, 25}}, {{13.366666666666667, 27}, {13.85, 28}, {14.116666666666667, 29}, {14.933333333333334, 31}, {15.8…	{{{0.6833333333333336, 2}, {1.583333333333334, 4}, {2.133333333333333, 6}, {2.666666666666666, 8}, {3.3499999999999996, 11}, {4.1, 13}, {4.733333333333333, 16}, {5.866666666666666, 18}, {6.65, 21}, {7.533333333333333, 24}, {8.016666666666666, 27}, {8.85, 30}, {9.233333333333334, 33}, {10.333333333333334, 36}, {10.883333333333333, 38}, {11.416666666666666, 40}, {12., 42}}, {{13.616666666666667, 44…	{{"Orlando Magic", "Houston"}, {100, 109}, {"2002", "02"}}
{{{1.083333333333334, 2}, {2.1833333333333336, 4}, {3.0500000000000007, 6}, {4.1, 7}, {5.266666666666667, 9}, {5.816666666666666, 10}, {5.816666666666666, 11}, {6.183333333333334, 13}, {6.666666666666667, 14}, {7.366666666666667, 15}, {7.983333333333333, 18}, {9.2, 21}, {10.216666666666667, 22}, {10.216666666666667, 23}, {11.4, 25}, {11.666666666666666, 27}, {11.966666666666667, 28}, {11.96666666…	{{{1.4000000000000004, 2}, {2.033333333333333, 3}, {2.033333333333333, 4}, {2.416666666666666, 6}, {3.333333333333334, 9}, {3.9000000000000004, 11}, {4.533333333333333, 13}, {5., 15}, {6.05, 17}, {6.05, 18}, {7.666666666666667, 20}, {8.166666666666666, 21}, {8.166666666666666, 22}, {8.983333333333334, 23}, {8.983333333333334, 24}, {9.833333333333334, 26}, {10.45, 29}, {11.95, 32}}, {{12.266666666…	{{"Dallas", "Los Angeles Clippers"}, {119, 110}, {"2002", "02"}}
{{{2.116666666666667, 2}, {2.716666666666667, 4}, {3.5999999999999996, 6}, {4.216666666666667, 7}, {4.366666666666667, 9}, {4.883333333333334, 11}, {5.466666666666667, 13}, {6.683333333333334, 15}, {7.883333333333334, 17}, {8.35, 19}, {8.833333333333334, 21}, {10.833333333333334, 23}, {11.316666666666666, 25}}, {{12.616666666666667, 26}, {13.533333333333333, 28}, {14.3, 30}, {14.9, 33}, {17.18333…	{{{1.25, 1}, {1.8000000000000007, 2}, {3.133333333333333, 3}, {3.133333333333333, 4}, {3.966666666666667, 6}, {4.566666666666666, 9}, {5.783333333333333, 11}, {6.416666666666667, 13}, {7.066666666666666, 16}, {7.633333333333334, 19}, {10.5, 21}, {11.533333333333333, 23}}, {{15.966666666666667, 26}, {17.45, 28}, {17.983333333333334, 30}, {18.55, 32}, {19.583333333333332, 33}, {19.583333333333332, …	{{"Boston Celtics", "Seattle SuperSonics"}, {99, 78}, {"2002", "02"}}
{{{0.8000000000000007, 2}, {3.5999999999999996, 3}, {3.5999999999999996, 4}, {5.266666666666667, 6}, {6.483333333333333, 8}, {8.633333333333333, 9}, {8.633333333333333, 10}, {10.233333333333334, 11}, {10.233333333333334, 12}}, {{13.066666666666666, 14}, {13.8, 16}, {15.016666666666667, 18}, {16.233333333333334, 20}, {16.683333333333334, 21}, {16.683333333333334, 22}, {17.183333333333334, 23}, {17…	{{{0.1999999999999993, 2}, {0.4166666666666661, 4}, {1.5, 6}, {2.783333333333333, 8}, {3.3499999999999996, 10}, {3.716666666666667, 12}, {4.916666666666667, 14}, {7.316666666666666, 16}, {9.233333333333334, 17}, {10.55, 19}, {11.166666666666666, 21}, {12., 23}}, {{12.566666666666666, 25}, {13.433333333333334, 27}, {14.05, 29}, {14.05, 30}, {14.433333333333334, 32}, {14.7, 34}, {15.683333333333334…	{{"Memphis", "Charlotte Hornets"}, {78, 92}, {"2002", "02"}}
{{{3.3499999999999996, 1}, {3.783333333333333, 3}, {4.233333333333333, 4}, {4.933333333333334, 7}, {5.833333333333333, 9}, {6.85, 11}, {8.883333333333333, 13}, {10., 16}}, {{13.4, 17}, {13.4, 18}, {14.233333333333334, 20}, {16.583333333333332, 21}, {16.583333333333332, 22}, {19.7, 24}, {20.75, 26}, {21.35, 27}, {21.816666666666666, 29}, {22.516666666666666, 30}}, {{24.53333333333333, 32}, {25.966…	{{{3.216666666666667, 1}, {3.216666666666667, 2}, {6.183333333333334, 4}, {6.716666666666667, 6}, {7.083333333333333, 8}, {8.266666666666666, 10}, {8.583333333333334, 11}, {10.383333333333333, 13}, {11.766666666666667, 16}}, {{12.233333333333334, 18}, {13.683333333333334, 20}, {17.71666666666667, 23}, {18.25, 26}, {18.666666666666668, 28}, {19.46666666666667, 30}, {20.516666666666666, 32}, {21.15…	{{"Atlanta Hawks", "Golden State Warriors"}, {89, 92}, {"2002", "02"}}
{{{0.6666666666666661, 3}, {2.133333333333333, 5}, {2.916666666666666, 7}, {3.5500000000000007, 9}, {5.033333333333333, 11}, {5.85, 13}, {7.233333333333333, 14}, {7.233333333333333, 15}, {7.583333333333333, 17}, {9.9, 19}, {11.283333333333333, 21}}, {{13.016666666666667, 22}, {14.083333333333334, 24}, {15., 26}, {15.616666666666667, 28}, {16.183333333333334, 29}, {16.666666666666668, 32}, {17.616…	{{{0.36666666666666714, 2}, {2.533333333333333, 4}, {3.216666666666667, 6}, {4.216666666666667, 8}, {6.25, 10}, {6.866666666666666, 11}, {6.866666666666666, 12}, {8., 14}, {8.666666666666666, 16}, {9.3, 18}, {9.683333333333334, 20}}, {{13.216666666666667, 22}, {13.9, 23}, {15.966666666666667, 24}, {16.933333333333334, 26}, {17.28333333333333, 28}, {21.15, 30}, {21.7, 32}, {22.45, 34}, {23.0166666…	{{"Philadelphia 76ers", "Indiana Pacers"}, {86, 76}, {"2002", "02"}}
{{{1.0166666666666675, 2}, {1.7166666666666668, 4}, {2.2333333333333343, 6}, {3.0166666666666675, 8}, {3.5, 9}, {3.5, 10}, {4.283333333333333, 11}, {4.283333333333333, 12}, {4.45, 14}, {5.433333333333334, 16}, {6.05, 18}, {6.916666666666667, 20}, {7.7, 22}, {9.35, 24}, {11.483333333333334, 26}}, {{12.266666666666667, 28}, {12.983333333333333, 30}, {14.516666666666667, 33}, {15.333333333333334, 35…	{{{0.6500000000000004, 2}, {1.3833333333333329, 4}, {5.166666666666667, 5}, {5.166666666666667, 6}, {6.633333333333334, 8}, {8.1, 9}, {8.1, 10}, {8.433333333333334, 13}, {9.616666666666667, 15}, {10.65, 16}, {10.65, 17}}, {{12.633333333333333, 20}, {14.083333333333334, 22}, {18.016666666666666, 24}, {18.5, 26}, {19.383333333333333, 28}, {20.65, 30}, {22.25, 32}, {22.933333333333334, 34}, {23.5333…	{{"Miami Heat", "Minnesota"}, {93, 80}, {"2002", "02"}}
{{{0.5999999999999996, 2}, {2.0166666666666675, 4}, {3.0500000000000007, 6}, {3.666666666666666, 7}, {3.666666666666666, 8}, {4.166666666666667, 10}, {4.7, 11}, {5.333333333333333, 14}, {5.833333333333333, 16}, {6.283333333333333, 18}, {10.416666666666666, 20}, {11.183333333333334, 21}, {11.183333333333334, 22}}, {{12.45, 24}, {13.066666666666666, 26}, {13.5, 28}, {15.083333333333334, 30}, {15.58…	{{{2.2666666666666675, 2}, {4.416666666666667, 4}, {6.016666666666667, 6}, {6.783333333333333, 8}, {8.2, 10}, {8.783333333333333, 12}, {9.366666666666667, 14}, {10.033333333333333, 16}}, {{12.866666666666667, 18}, {12.866666666666667, 19}, {13.75, 21}, {14.266666666666667, 23}, {14.816666666666666, 25}, {15.866666666666667, 26}, {17.166666666666668, 28}, {18.65, 30}, {19.71666666666667, 32}, {20.…	{{"Denver", "New Jersey Nets"}, {98, 77}, {"2002", "02"}}
{{{2.0666666666666664, 1}, {2.0666666666666664, 2}, {2.583333333333334, 4}, {2.966666666666667, 7}, {3.583333333333334, 9}, {4.066666666666666, 11}, {4.866666666666666, 12}, {4.866666666666666, 13}, {5.233333333333333, 16}, {6.183333333333334, 18}, {6.9, 20}, {7.433333333333334, 23}, {8.95, 25}}, {{12.666666666666666, 27}, {14.7, 29}, {14.933333333333334, 31}, {15.233333333333334, 33}, {15.65, 34…	{{{0.25, 2}, {2.3166666666666664, 4}, {3.216666666666667, 6}, {3.8000000000000007, 8}, {6.466666666666667, 10}, {7.233333333333333, 13}, {7.8, 15}, {8.183333333333334, 18}, {9.25, 20}, {10.05, 22}, {11.25, 23}, {11.6, 24}, {11.6, 25}}, {{12.366666666666667, 27}, {13.116666666666667, 29}, {14.333333333333334, 31}, {16.21666666666667, 32}, {18.016666666666666, 34}, {19.3, 35}, {19.3, 36}, {19.8, 38…	{{"Utah", "New York Knicks"}, {89, 92}, {"2002", "02"}}
{{{0.75, 2}, {1.2833333333333332, 5}, {2.4000000000000004, 7}, {3.0166666666666675, 8}, {4.466666666666667, 9}, {4.85, 10}, {4.85, 11}, {5.383333333333333, 14}, {5.95, 16}, {6.533333333333333, 18}, {7.033333333333333, 21}, {8.55, 23}, {8.8, 25}, {10.05, 27}}, {{16.35, 30}, {16.883333333333333, 32}, {19.5, 34}, {21.483333333333334, 36}, {22.233333333333334, 38}}, {{25.416666666666664, 40}, {25.766…	{{{0.5, 2}, {3.2666666666666675, 3}, {3.6500000000000004, 5}, {6.2, 7}, {8.366666666666667, 9}, {9.766666666666666, 11}, {10.083333333333334, 12}, {10.083333333333334, 13}, {10.583333333333334, 15}, {11.65, 17}}, {{12.283333333333333, 18}, {13.083333333333334, 20}, {13.816666666666666, 23}, {14.2, 24}, {14.2, 25}, {14.516666666666667, 27}, {15.066666666666666, 30}, {15.65, 32}, {17.41666666666666…	{{"Dallas", "Phoenix Suns"}, {91, 104}, {"2002", "02"}}
{{{1.2833333333333332, 2}, {2.5666666666666664, 4}, {3.3000000000000007, 6}, {4.05, 8}, {4.75, 10}, {5.55, 12}, {5.933333333333334, 13}, {7.65, 15}, {8.533333333333333, 18}, {8.866666666666667, 20}, {9.233333333333334, 22}, {10.266666666666666, 24}, {10.916666666666666, 25}, {10.916666666666666, 26}}, {{12.516666666666667, 28}, {13.9, 30}, {13.9, 31}, {15.233333333333334, 33}, {15.85, 35}, {16.93…	{{{1.5500000000000007, 3}, {2.1999999999999993, 6}, {3.783333333333333, 7}, {3.783333333333333, 8}, {4.333333333333333, 10}, {5.75, 12}, {6.15, 14}, {6.833333333333333, 17}, {7.266666666666667, 19}, {9.566666666666666, 21}, {10.533333333333333, 22}, {10.533333333333333, 23}, {11.233333333333334, 25}, {11.433333333333334, 27}, {12., 29}}, {{12.283333333333333, 31}, {15.45, 33}, {16.2, 35}, {17.233…	{{"Los Angeles Lakers", "Portland Trail Blazers"}, {111, 105}, {"2002", "02"}}
{{{0.7333333333333325, 2}, {2.083333333333334, 4}, {2.8000000000000007, 6}, {3.4000000000000004, 8}, {3.8499999999999996, 9}, {3.8499999999999996, 10}, {7.5, 11}, {7.5, 12}, {8.6, 14}, {9.066666666666666, 17}, {9.6, 19}, {10.133333333333333, 21}, {11.816666666666666, 23}}, {{12.466666666666667, 25}, {13.733333333333333, 27}, {14.25, 29}, {14.25, 30}, {15.7, 32}, {17.4, 34}, {18.03333333333333, 36…	{{{0.38333333333333286, 2}, {1.5500000000000007, 4}, {1.833333333333334, 6}, {3.1999999999999993, 8}, {4.016666666666667, 10}, {4.833333333333333, 12}, {5.283333333333333, 14}, {6.316666666666666, 16}, {7.883333333333334, 18}, {8.366666666666667, 20}, {10.833333333333334, 22}, {11.016666666666667, 24}, {11.483333333333334, 26}}, {{12.85, 28}, {13.433333333333334, 30}, {14.05, 32}, {14.51666666666…	{{"Seattle SuperSonics", "Sacramento Kings"}, {116, 126}, {"2002", "02"}}
{{{2.533333333333333, 2}, {2.7333333333333325, 4}, {3.333333333333334, 6}, {3.333333333333334, 7}, {3.883333333333333, 9}, {5.266666666666667, 11}, {5.266666666666667, 12}, {7.066666666666666, 14}, {8.316666666666666, 15}, {8.316666666666666, 16}, {8.833333333333334, 18}, {9.283333333333333, 21}, {9.75, 22}, {9.75, 23}, {10.1, 24}, {10.983333333333334, 27}}, {{13.3, 29}, {13.866666666666667, 31},…	{{{0.5500000000000007, 2}, {1.9833333333333325, 4}, {2.333333333333334, 5}, {2.333333333333334, 6}, {3.616666666666667, 8}, {4.116666666666667, 10}, {5.466666666666667, 12}, {6.083333333333333, 15}, {7.633333333333334, 16}, {7.633333333333334, 17}, {8.516666666666666, 18}, {8.516666666666666, 19}, {9.433333333333334, 21}, {10.1, 22}, {11.25, 23}, {11.966666666666667, 26}}, {{12.566666666666666, 2…	{{"Milwaukee Bucks", "Toronto Raptors"}, {86, 91}, {"2002", "02"}}
{{{2.033333333333333, 2}, {2.783333333333333, 5}, {3.4000000000000004, 7}, {4.85, 8}, {4.85, 9}, {5.3, 11}, {5.8, 12}, {5.8, 13}}, {{12.366666666666667, 15}, {13.783333333333333, 18}, {14.8, 19}, {15.666666666666666, 21}, {18.933333333333334, 23}, {20.183333333333334, 24}, {20.183333333333334, 25}, {20.816666666666666, 27}, {22.566666666666666, 28}, {22.566666666666666, 29}, {23.1, 31}, {23.43333…	{{{0.2666666666666675, 2}, {2.416666666666666, 4}, {3.083333333333334, 6}, {4.7, 7}, {4.7, 8}, {6.083333333333333, 10}, {6.95, 12}, {9.233333333333334, 14}, {9.866666666666667, 17}, {10.6, 19}, {11.383333333333333, 20}, {11.966666666666667, 22}}, {{14.15, 23}, {14.15, 24}, {15.366666666666667, 26}, {16.066666666666666, 28}, {16.116666666666667, 30}, {16.6, 32}, {17.633333333333333, 35}, {19.4, 37…	{{"Utah", "Cleveland Cavaliers"}, {43, 54}, {"2002", "02"}}
{{{0.5333333333333332, 2}, {1.1166666666666671, 4}, {1.6999999999999993, 6}, {3.4833333333333343, 8}, {4.716666666666667, 9}, {6.233333333333333, 12}, {6.9, 14}, {8.166666666666666, 16}, {9.283333333333333, 18}, {9.783333333333333, 20}, {9.783333333333333, 21}, {11.1, 23}}, {{12.283333333333333, 25}, {13.883333333333333, 27}, {15.016666666666667, 29}, {16.233333333333334, 31}, {17.25, 32}, {17.25…	{{{0.3000000000000007, 1}, {1.416666666666666, 3}, {2.133333333333333, 5}, {3.133333333333333, 7}, {3.883333333333333, 9}, {5.633333333333334, 11}, {7.15, 13}, {8.483333333333334, 15}, {10.333333333333334, 17}}, {{13.033333333333333, 19}, {13.616666666666667, 20}, {14.25, 22}, {14.716666666666667, 24}, {15.55, 26}, {16.983333333333334, 28}, {18.78333333333333, 29}, {19.416666666666668, 31}, {20.1…	{{"Toronto Raptors", "Detroit Pistons"}, {43, 37}, {"2002", "02"}}
{{{0.18333333333333357, 1}, {1.5333333333333332, 3}, {1.8666666666666671, 5}, {2.366666666666667, 7}, {3.25, 9}, {4.516666666666667, 11}, {4.966666666666667, 13}, {5.516666666666667, 14}, {6.316666666666666, 15}, {6.316666666666666, 16}, {7.066666666666666, 18}, {7.966666666666667, 19}, {9.85, 22}, {10.533333333333333, 23}}, {{12.65, 25}, {13.1, 27}, {13.516666666666667, 29}, {14.633333333333333,…	{{{2.75, 3}, {3.0999999999999996, 4}, {3.5500000000000007, 6}, {3.8166666666666664, 8}, {4.616666666666667, 10}, {5.783333333333333, 13}, {6.733333333333333, 15}, {7.433333333333334, 17}, {8.75, 20}, {10.233333333333334, 22}, {11.933333333333334, 24}}, {{12.333333333333334, 25}, {13.933333333333334, 27}, {14.716666666666667, 28}, {14.716666666666667, 29}, {15.25, 30}, {17.616666666666667, 31}, {1…	{{"Chicago Bulls", "Miami Heat"}, {39, 34}, {"2002", "02"}}
{{{0.8666666666666671, 2}, {1.916666666666666, 3}, {1.916666666666666, 4}, {4.116666666666667, 7}, {4.783333333333333, 9}, {7.05, 10}, {7.55, 13}}}	{{{0.2833333333333332, 2}, {1.6833333333333336, 4}, {2.3000000000000007, 6}, {3.4000000000000004, 8}, {3.7333333333333325, 10}, {5.433333333333334, 12}, {6.116666666666667, 13}, {6.116666666666667, 14}}}	{{"Charlotte Hornets", "Milwaukee Bucks"}, {13, 14}, {"2002", "02"}}
{{{1.2666666666666675, 2}, {1.6999999999999993, 4}, {3.1500000000000004, 6}, {5.133333333333333, 8}, {5.65, 10}, {6.85, 12}, {8.633333333333333, 14}, {9.233333333333334, 16}, {9.816666666666666, 18}, {10.416666666666666, 20}, {10.716666666666667, 21}, {10.716666666666667, 22}, {11.6, 24}}, {{12.95, 26}, {14.2, 28}, {14.633333333333333, 30}, {14.633333333333333, 31}, {15.666666666666666, 33}, {15.…	{{{1.4833333333333343, 1}, {4.683333333333334, 3}, {6.55, 5}, {7.2, 8}, {8., 10}, {11.083333333333334, 12}, {11.416666666666666, 14}}, {{13.883333333333333, 16}, {16.3, 18}, {17.883333333333333, 20}, {19.183333333333334, 22}, {19.666666666666668, 24}, {20.2, 26}, {20.833333333333336, 27}, {20.833333333333336, 28}, {21.35, 30}, {21.35, 31}, {21.983333333333334, 33}, {22.333333333333336, 35}, {22.9…	{{"Denver", "Philadelphia 76ers"}, {60, 42}, {"2002", "02"}}
{{{0.5833333333333339, 2}, {2.1500000000000004, 4}, {3., 6}, {3.5999999999999996, 8}, {4.416666666666667, 10}, {5.3, 12}, {8.3, 14}, {9.766666666666666, 16}, {10.85, 18}, {11.966666666666667, 20}}, {{12.2, 22}, {12.866666666666667, 24}, {13.366666666666667, 26}, {14.933333333333334, 28}, {15.65, 30}, {16.133333333333333, 32}, {16.95, 34}, {16.95, 35}, {17.983333333333334, 37}, {18.366666666666667…	{{{0.2666666666666675, 2}, {0.9499999999999993, 4}, {2.8000000000000007, 6}, {4.633333333333334, 8}, {7.583333333333333, 10}, {9.466666666666667, 12}, {10.116666666666667, 15}, {10.566666666666666, 17}, {11.583333333333334, 20}}, {{12.516666666666667, 22}, {13.983333333333333, 24}, {15.183333333333334, 26}, {15.866666666666667, 27}, {15.866666666666667, 28}, {16.71666666666667, 30}, {17.4, 32}, {…	{{"Houston", "Washington Wizards"}, {89, 102}, {"2002", "02"}}
{{{1.9000000000000004, 2}, {2.5666666666666664, 4}, {2.5666666666666664, 5}, {2.9499999999999993, 7}, {3.4333333333333336, 9}, {4.05, 11}, {5.133333333333333, 13}, {6.483333333333333, 14}, {6.483333333333333, 15}, {7.15, 18}, {8.283333333333333, 20}, {9.183333333333334, 22}, {9.883333333333333, 24}, {10.166666666666666, 25}, {11.2, 26}, {11.2, 27}, {11.533333333333333, 30}}, {{13.516666666666667,…	{{{0.6666666666666661, 2}, {2.333333333333334, 4}, {2.75, 7}, {3.2333333333333343, 9}, {3.7666666666666675, 11}, {4.416666666666667, 13}, {5.733333333333333, 15}, {7.983333333333333, 16}, {8.65, 18}, {10.8, 20}, {11.433333333333334, 22}, {11.95, 24}}, {{12.833333333333334, 25}, {13.266666666666667, 27}, {13.75, 29}, {15.016666666666667, 32}, {15.383333333333333, 34}, {15.866666666666667, 36}, {16…	{{"Minnesota", "Dallas"}, {100, 117}, {"2002", "02"}}
{{{0.6333333333333329, 3}, {1.2166666666666668, 4}, {1.2166666666666668, 5}, {1.4499999999999993, 7}, {2.5666666666666664, 9}, {3.0666666666666664, 11}, {3.1833333333333336, 13}, {4.55, 15}, {5.166666666666667, 17}, {6.05, 18}, {6.05, 19}, {6.583333333333333, 21}, {7.216666666666667, 23}, {8.183333333333334, 25}, {8.733333333333334, 27}, {9.183333333333334, 29}, {10.15, 31}, {10.7, 33}, {11.56666…	{{{1.9499999999999993, 3}, {2.2333333333333343, 5}, {4.933333333333334, 7}, {5.733333333333333, 9}, {6.916666666666667, 11}, {8.333333333333334, 12}, {8.333333333333334, 13}, {9.4, 15}, {9.833333333333334, 17}, {10.433333333333334, 19}, {11.566666666666666, 22}}, {{12.783333333333333, 23}, {13.483333333333334, 24}, {14.133333333333333, 26}, {14.7, 28}, {16.916666666666668, 30}, {18.45, 31}, {18.8…	{{"Boston Celtics", "Los Angeles Lakers"}, {108, 109}, {"2002", "02"}}
{{{0.25, 2}, {0.25, 3}, {0.6333333333333329, 4}, {0.9833333333333325, 6}, {1.5666666666666664, 8}, {2.0666666666666664, 10}, {2.666666666666666, 11}, {2.666666666666666, 12}, {3.2333333333333343, 14}, {3.5999999999999996, 15}, {3.5999999999999996, 16}, {4.766666666666667, 18}, {5.183333333333334, 20}, {6.116666666666667, 23}, {6.933333333333334, 25}, {7.1, 26}, {7.266666666666667, 28}, {8.1166666…	{{{0.4833333333333343, 2}, {0.8666666666666671, 3}, {0.8666666666666671, 4}, {1.3000000000000007, 7}, {2.4000000000000004, 9}, {3., 11}, {5.466666666666667, 13}, {8., 15}, {9.133333333333333, 17}, {10.016666666666666, 19}, {10.75, 21}, {11.266666666666667, 23}, {11.866666666666667, 24}}, {{12.2, 26}, {12.65, 28}, {12.65, 29}, {13.233333333333334, 31}, {14.683333333333334, 33}, {15.266666666666667…	{{"Golden State Warriors", "New Jersey Nets"}, {123, 115}, {"2002", "02"}}
{{{0.31666666666666643, 2}, {1.2166666666666668, 4}, {1.6833333333333336, 6}, {2.866666666666667, 8}, {3.3499999999999996, 10}, {3.916666666666666, 11}, {5.5, 12}, {5.5, 13}, {6.05, 15}, {6.983333333333333, 17}, {7.583333333333333, 19}, {9.65, 21}, {10.433333333333334, 23}, {11.566666666666666, 25}}, {{12.283333333333333, 27}, {13.283333333333333, 29}, {13.75, 31}, {14.9, 33}, {15.4, 35}, {16.616…	{{{0.06666666666666643, 2}, {0.9333333333333336, 4}, {1.4333333333333336, 5}, {1.4333333333333336, 6}, {2., 8}, {2.4833333333333343, 10}, {3.1999999999999993, 13}, {4.516666666666667, 15}, {5.166666666666667, 18}, {6.416666666666667, 20}, {7.216666666666667, 22}, {8.866666666666667, 23}, {8.866666666666667, 24}, {9.433333333333334, 26}, {10.8, 28}, {11.3, 30}}, {{12.55, 32}, {13.05, 33}, {15.7333…	{{"Seattle SuperSonics", "Phoenix Suns"}, {91, 103}, {"2002", "02"}}
{{{0.21666666666666679, 2}, {1.8000000000000007, 4}, {2.416666666666666, 6}, {2.883333333333333, 8}, {3.2666666666666675, 10}, {3.7666666666666675, 12}, {4.233333333333333, 14}, {4.766666666666667, 16}, {5.45, 18}, {6.883333333333334, 19}, {7.916666666666667, 21}, {8.4, 23}, {9.333333333333334, 25}, {9.85, 28}, {11.05, 29}, {11.05, 30}}, {{12.8, 32}, {14.983333333333333, 34}, {16.066666666666666,…	{{{0.5, 2}, {1.0166666666666675, 4}, {1.5, 6}, {2.6833333333333336, 9}, {3.9833333333333325, 12}, {6.483333333333333, 14}, {7.083333333333333, 16}, {7.6, 18}, {8.766666666666666, 19}, {8.766666666666666, 20}, {11.35, 22}}, {{13.533333333333333, 24}, {14.066666666666666, 26}, {16.25, 28}, {17.066666666666666, 30}, {19.883333333333333, 32}, {20.616666666666667, 33}, {21.85, 34}, {21.85, 35}, {22.25…	{{"Atlanta Hawks", "Sacramento Kings"}, {99, 79}, {"2002", "02"}}
{{{0.6166666666666671, 2}, {1.166666666666666, 4}, {1.7333333333333325, 6}, {2.716666666666667, 8}, {4.25, 11}, {4.483333333333333, 13}, {4.683333333333334, 15}, {5.316666666666666, 17}, {5.766666666666667, 18}, {6.75, 20}, {8.533333333333333, 23}, {10.633333333333333, 25}, {10.983333333333334, 27}}, {{13.016666666666667, 30}, {14., 33}, {15.25, 35}, {15.25, 36}, {16.03333333333333, 38}, {17.6833…	{{{0.25, 3}, {1.4499999999999993, 5}, {3.466666666666667, 7}, {5.566666666666666, 9}, {5.916666666666667, 11}, {6.516666666666667, 13}, {7.1, 15}, {7.6, 17}, {8.1, 19}, {8.883333333333333, 21}, {9.516666666666666, 23}, {11.266666666666667, 25}}, {{14.933333333333334, 26}, {16.28333333333333, 28}, {17.366666666666667, 31}, {18.78333333333333, 33}, {20.983333333333334, 34}, {20.983333333333334, 35}…	{{"Memphis", "San Antonio"}, {99, 93}, {"2002", "02"}}
{{{0.4666666666666668, 1}, {2.3166666666666664, 3}, {2.9833333333333325, 4}, {3.333333333333334, 6}, {5.966666666666667, 8}, {6.716666666666667, 10}, {7.166666666666667, 12}, {9.266666666666666, 14}, {9.75, 17}, {10.233333333333334, 18}, {10.233333333333334, 19}, {11.95, 21}}, {{12.766666666666667, 23}, {13.383333333333333, 25}, {13.983333333333333, 27}, {14.816666666666666, 30}, {16.216666666666…	{{{0.6333333333333329, 2}, {1.0166666666666675, 5}, {2.0666666666666664, 7}, {3.633333333333333, 9}, {4.05, 11}, {4.4, 13}, {4.85, 14}, {4.85, 15}, {5.166666666666667, 18}, {6.45, 20}, {7.483333333333333, 22}, {7.483333333333333, 23}, {7.983333333333333, 26}, {8.3, 27}, {8.3, 28}, {10.016666666666666, 30}, {10.583333333333334, 32}, {11.066666666666666, 33}, {11.066666666666666, 34}}, {{14.55, 36}…	{{"New York Knicks", "Chicago Bulls"}, {113, 109}, {"2002", "02"}}
{{{0.7666666666666675, 2}, {1.4000000000000004, 4}, {1.9333333333333336, 6}, {3.0166666666666675, 8}, {5.35, 10}, {6.983333333333333, 12}, {7.566666666666666, 13}, {8.566666666666666, 15}, {9., 18}, {9.5, 19}, {9.5, 20}, {10.583333333333334, 22}, {11.25, 24}}, {{13.35, 25}, {13.35, 26}, {15.45, 28}, {15.45, 29}, {15.8, 31}, {17.15, 33}, {18.416666666666668, 35}, {19.15, 38}, {20.333333333333336, …	{{{0.43333333333333357, 2}, {1.0166666666666675, 4}, {2.666666666666666, 6}, {3.9000000000000004, 8}, {4.316666666666666, 10}, {5.616666666666667, 13}, {7.3, 15}, {7.816666666666666, 17}, {8.266666666666666, 18}, {8.266666666666666, 19}, {8.666666666666666, 21}, {9.283333333333333, 22}, {9.283333333333333, 23}, {10.333333333333334, 26}, {11.016666666666667, 28}, {11.516666666666667, 29}, {11.5166…	{{"Utah", "Denver"}, {99, 110}, {"2002", "02"}}
{{{0.6166666666666671, 1}, {1.3000000000000007, 3}, {2.866666666666667, 4}, {2.866666666666667, 5}, {4.1, 7}, {5.5, 9}, {7.866666666666666, 11}, {8.216666666666667, 13}, {8.216666666666667, 14}, {8.65, 16}, {10.45, 18}, {10.966666666666667, 20}, {10.966666666666667, 21}, {11.35, 22}, {11.35, 23}, {12., 25}}, {{12.283333333333333, 27}, {13., 30}, {13.616666666666667, 32}, {14.25, 33}, {16.78333333…	{{{0.9499999999999993, 2}, {2.583333333333334, 4}, {4.466666666666667, 6}, {5.183333333333334, 8}, {6.366666666666667, 10}, {9.033333333333333, 11}, {9.033333333333333, 12}, {9.033333333333333, 13}, {10.666666666666666, 16}, {11.966666666666667, 18}}, {{13.283333333333333, 20}, {14.566666666666666, 22}, {15.25, 24}, {16.1, 26}, {16.1, 27}, {17.066666666666666, 29}, {17.5, 31}, {18.2, 32}, {18.666…	{{"Washington Wizards", "Detroit Pistons"}, {97, 90}, {"2002", "02"}}
{{{0.7666666666666675, 1}, {0.7666666666666675, 2}, {1.7166666666666668, 3}, {1.7166666666666668, 4}, {2.416666666666666, 6}, {4.633333333333334, 8}, {4.633333333333334, 9}, {6.083333333333333, 10}, {6.083333333333333, 11}, {6.633333333333334, 12}, {6.633333333333334, 13}, {7.016666666666667, 15}, {9.85, 17}, {10.333333333333334, 19}, {11., 21}, {11.3, 23}, {11.733333333333333, 25}}, {{13.8, 27},…	{{{3.1999999999999993, 2}, {3.7333333333333325, 4}, {4.45, 6}, {5.366666666666667, 8}, {6.35, 10}, {7.483333333333333, 12}, {8.55, 14}, {9.066666666666666, 15}, {11.483333333333334, 16}, {11.483333333333334, 17}, {11.95, 19}}, {{13.516666666666667, 21}, {15.333333333333334, 23}, {17.8, 25}, {18.8, 27}, {19.766666666666666, 29}, {20.316666666666666, 31}, {20.75, 33}, {21.28333333333333, 35}, {21.7…	{{"Los Angeles Clippers", "Miami Heat"}, {71, 81}, {"2002", "02"}}
{{{0.6166666666666671, 2}, {1.5999999999999996, 4}, {2.0500000000000007, 6}, {2.5166666666666675, 8}, {3.1500000000000004, 10}, {3.6999999999999993, 13}, {4.216666666666667, 15}, {4.8, 18}, {5.433333333333334, 21}, {7.483333333333333, 23}, {8.15, 26}, {8.816666666666666, 28}, {10.833333333333334, 30}}, {{12.55, 32}, {14.65, 34}, {15.65, 36}, {16.666666666666668, 38}, {17.383333333333333, 40}, {18…	{{{0.38333333333333286, 2}, {0.9333333333333336, 3}, {0.9333333333333336, 4}, {1.416666666666666, 6}, {2.3000000000000007, 8}, {3.9833333333333325, 10}, {4.5, 12}, {6.833333333333333, 15}, {9.216666666666667, 16}, {9.216666666666667, 17}, {10.066666666666666, 18}, {10.433333333333334, 20}}, {{12.933333333333334, 21}, {12.933333333333334, 22}, {13.966666666666667, 24}, {15.35, 25}, {15.35, 26}, {1…	{{"Houston", "Milwaukee Bucks"}, {115, 76}, {"2002", "02"}}
{{{1.0166666666666675, 2}, {1.4666666666666668, 4}, {2.1999999999999993, 6}, {3.5166666666666675, 8}, {4.766666666666667, 9}, {4.766666666666667, 10}, {5.883333333333334, 12}, {7.116666666666667, 13}, {7.116666666666667, 14}, {7.333333333333333, 16}, {8.216666666666667, 18}, {9.65, 20}, {10.083333333333334, 21}, {10.083333333333334, 22}, {10.75, 24}}, {{12.783333333333333, 26}, {13.25, 28}, {13.7…	{{{0.18333333333333357, 2}, {0.7166666666666668, 5}, {1.916666666666666, 7}, {2.9499999999999993, 8}, {2.9499999999999993, 9}, {3.75, 11}, {4.133333333333333, 13}, {7.816666666666666, 15}, {8.433333333333334, 17}, {9.166666666666666, 18}, {10.483333333333334, 20}, {10.483333333333334, 21}, {10.916666666666666, 23}, {11.283333333333333, 24}, {11.533333333333333, 25}, {11.983333333333333, 26}}, {{1…	{{"Golden State Warriors", "Philadelphia 76ers"}, {114, 107}, {"2002", "02"}}
{{{0.2666666666666675, 2}, {2.466666666666667, 4}, {3.75, 6}, {4.7, 8}, {7.266666666666667, 17}, {8.016666666666666, 10}, {9.5, 12}, {10.3, 15}, {11.466666666666667, 19}}, {{12.65, 21}, {13.85, 23}, {16.666666666666668, 25}, {17.21666666666667, 27}, {17.666666666666668, 29}, {18.71666666666667, 31}, {19.96666666666667, 33}, {21.1, 36}, {21.583333333333336, 38}, {22.166666666666664, 40}, {23.36666…	{{{0.6999999999999993, 2}, {2.783333333333333, 3}, {5.066666666666666, 5}, {5.833333333333333, 8}, {7.533333333333333, 18}, {7.883333333333334, 10}, {8.566666666666666, 12}, {9.133333333333333, 14}, {10.05, 16}}, {{13.5, 20}, {14.8, 22}, {15.666666666666666, 24}, {16.333333333333332, 26}, {17.083333333333332, 28}, {17.4, 30}, {18.366666666666667, 32}, {19.15, 34}, {19.666666666666668, 36}, {21.3,…	{{"Portland Trail Blazers", "Seattle SuperSonics"}, {82, 88}, {"2002", "02"}}
{{{0.8499999999999996, 2}, {0.8499999999999996, 3}, {1.5166666666666675, 5}, {3.533333333333333, 6}, {4.783333333333333, 8}, {6., 10}, {6.6, 12}, {7.983333333333333, 15}, {11.533333333333333, 16}}, {{12.733333333333333, 18}, {13.4, 20}, {14.266666666666667, 22}, {14.266666666666667, 21}, {18.566666666666666, 23}, {19.1, 25}, {20.28333333333333, 27}, {20.9, 29}, {22.433333333333334, 32}, {23.18333…	{{{1.1166666666666671, 2}, {1.7166666666666668, 4}, {2.083333333333334, 7}, {3.8000000000000007, 9}, {4.533333333333333, 11}, {7.183333333333334, 12}, {7.183333333333334, 13}, {8.933333333333334, 15}, {9.65, 17}, {10.233333333333334, 18}, {10.516666666666666, 20}, {10.95, 22}}, {{13.433333333333334, 24}, {14.033333333333333, 26}, {17.03333333333333, 27}, {17.03333333333333, 28}, {18.2666666666666…	{{"Charlotte Hornets", "Toronto Raptors"}, {77, 78}, {"2002", "02"}}
{{{1.1333333333333329, 2}, {2.083333333333334, 4}, {2.416666666666666, 6}, {3.116666666666667, 8}, {5.483333333333333, 11}, {7., 13}, {9.183333333333334, 15}, {9.766666666666666, 16}, {10.216666666666667, 17}, {10.216666666666667, 18}, {10.916666666666666, 19}, {10.916666666666666, 20}}, {{12.433333333333334, 22}, {13.916666666666666, 24}, {14.516666666666667, 25}, {14.916666666666666, 27}, {15.2…	{{{1.416666666666666, 2}, {2.2333333333333343, 4}, {2.8000000000000007, 6}, {3.416666666666666, 8}, {3.866666666666667, 10}, {6.033333333333333, 12}, {6.75, 14}, {7.233333333333333, 16}, {8.3, 18}, {9.483333333333334, 20}, {10.533333333333333, 21}, {10.533333333333333, 22}, {11.2, 23}, {11.2, 24}, {11.566666666666666, 26}}, {{12.766666666666667, 28}, {13.65, 30}, {16.2, 33}, {17.03333333333333, 3…	{{"Los Angeles Lakers", "Cleveland Cavaliers"}, {97, 104}, {"2002", "02"}}
{{{0.1999999999999993, 2}, {0.6500000000000004, 4}, {2.116666666666667, 5}, {2.116666666666667, 6}, {3.1999999999999993, 9}, {3.966666666666667, 11}, {5.05, 13}, {5.683333333333334, 15}, {7.833333333333333, 17}, {8.266666666666666, 20}, {8.616666666666667, 23}, {9.916666666666666, 24}, {10.866666666666667, 25}, {11.2, 26}, {11.566666666666666, 28}}, {{14.133333333333333, 30}, {15.65, 33}, {16.9, …	{{{0.5333333333333332, 2}, {0.9499999999999993, 4}, {1.5999999999999996, 6}, {1.8166666666666664, 9}, {2.366666666666667, 11}, {3.533333333333333, 13}, {4.483333333333333, 14}, {4.483333333333333, 15}, {4.633333333333334, 17}, {5.366666666666667, 19}, {7.6, 20}, {7.6, 21}, {8.95, 23}, {10.15, 25}, {10.15, 26}, {10.55, 28}, {11.083333333333334, 30}}, {{12.166666666666666, 31}, {12.166666666666666,…	{{"Boston Celtics", "Dallas"}, {98, 92}, {"2002", "02"}}
{{{1.6500000000000004, 2}, {2.0666666666666664, 4}, {3.6500000000000004, 6}, {4.433333333333334, 8}, {5.083333333333333, 10}, {5.65, 13}, {6.116666666666667, 15}, {7.433333333333334, 17}, {8.35, 19}, {9.05, 20}, {9.716666666666667, 23}, {10.95, 25}}, {{12.65, 27}, {15.3, 29}, {16.383333333333333, 31}, {16.85, 33}, {17.766666666666666, 35}, {19.6, 37}, {20.166666666666664, 39}, {21.616666666666667…	{{{1.333333333333334, 2}, {4.033333333333333, 4}, {4.716666666666667, 6}, {5.366666666666667, 7}, {5.366666666666667, 8}, {6.666666666666667, 10}, {9.366666666666667, 13}, {9.983333333333334, 15}, {10.516666666666666, 17}, {11.3, 19}}, {{13.55, 21}, {14.45, 22}, {14.45, 23}, {14.866666666666667, 25}, {16.666666666666668, 26}, {16.666666666666668, 27}, {17.133333333333333, 28}, {17.133333333333333…	{{"Minnesota", "Houston"}, {89, 83}, {"2002", "02"}}
{{{0.23333333333333428, 2}, {1.0666666666666664, 5}, {2.533333333333333, 8}, {3.083333333333334, 9}, {3.083333333333334, 10}, {3.6500000000000004, 12}, {4.783333333333333, 14}, {5.5, 16}, {5.966666666666667, 18}, {6.833333333333333, 20}, {8.116666666666667, 22}, {8.55, 25}, {9.166666666666666, 27}, {9.166666666666666, 28}, {10.116666666666667, 30}, {10.683333333333334, 32}, {11.216666666666667, 3…	{{{1.9499999999999993, 2}, {2.2666666666666675, 4}, {3.416666666666666, 6}, {4.533333333333333, 8}, {5.283333333333333, 11}, {6.3, 13}, {7.183333333333334, 15}, {7.516666666666667, 17}, {7.866666666666666, 18}, {7.866666666666666, 19}, {8.916666666666666, 21}, {10.4, 23}, {10.983333333333334, 25}, {11.416666666666666, 27}}, {{13.216666666666667, 28}, {13.4, 30}, {14.9, 32}, {15.6, 33}, {17.466666…	{{"Los Angeles Clippers", "Orlando Magic"}, {118, 102}, {"2002", "02"}}
{{{0.08333333333333393, 1}, {0.08333333333333393, 2}, {0.4499999999999993, 5}, {1.0500000000000007, 6}, {1.4333333333333336, 8}, {2.283333333333333, 10}, {2.966666666666667, 12}, {4.916666666666667, 14}, {5.533333333333333, 15}, {8.133333333333333, 17}, {8.533333333333333, 19}, {9.483333333333334, 21}, {10.1, 23}, {11.183333333333334, 24}}, {{13.133333333333333, 26}, {13.133333333333333, 27}, {13…	{{{1.8166666666666664, 2}, {2.6833333333333336, 4}, {4.05, 6}, {6.65, 8}, {8.133333333333333, 9}, {9.85, 11}, {11.716666666666667, 13}, {11.716666666666667, 14}}, {{12.566666666666666, 16}, {12.966666666666667, 18}, {14.166666666666666, 19}, {14.166666666666666, 20}, {15.75, 22}, {16.183333333333334, 24}, {19.316666666666666, 26}, {20.333333333333336, 28}, {20.866666666666667, 30}, {23.95, 32}}, …	{{"Atlanta Hawks", "Portland Trail Blazers"}, {94, 79}, {"2002", "02"}}
{{{0.3333333333333339, 2}, {1.9333333333333336, 4}, {2.3499999999999996, 6}, {2.916666666666666, 8}, {3.366666666666667, 11}, {4.066666666666666, 12}, {4.066666666666666, 13}, {4.433333333333334, 15}, {6.666666666666667, 18}, {7.283333333333333, 21}, {7.833333333333333, 23}, {8.616666666666667, 26}, {9.166666666666666, 28}, {9.583333333333334, 30}, {10.066666666666666, 33}, {10.566666666666666, 3…	{{{2.6500000000000004, 2}, {3.1833333333333336, 4}, {3.1833333333333336, 5}, {4.8, 6}, {4.8, 7}, {5.516666666666667, 8}, {5.516666666666667, 9}, {5.933333333333334, 11}, {8.4, 12}, {8.4, 13}, {8.833333333333334, 15}, {9.4, 18}, {10.233333333333334, 20}, {11.366666666666667, 22}, {11.933333333333334, 25}}, {{13.383333333333333, 27}, {14.2, 29}, {15.683333333333334, 30}, {16.75, 32}, {17.4666666666…	{{"Sacramento Kings", "San Antonio"}, {115, 92}, {"2002", "02"}}
{{{0.5500000000000007, 2}, {1.0999999999999996, 5}, {1.6999999999999993, 7}, {2.866666666666667, 9}, {4.166666666666667, 11}, {4.816666666666666, 13}, {5.316666666666666, 15}, {6.966666666666667, 16}, {6.966666666666667, 17}, {10.8, 20}, {11.366666666666667, 22}}, {{12.35, 24}, {14.016666666666667, 26}, {15.116666666666667, 28}, {16.983333333333334, 30}, {18.566666666666666, 32}, {19.15, 34}, {22…	{{{0.23333333333333428, 2}, {1.4499999999999993, 4}, {1.9499999999999993, 6}, {3.033333333333333, 7}, {3.033333333333333, 8}, {3.616666666666667, 10}, {4.466666666666667, 12}, {5.766666666666667, 14}, {6.45, 17}, {8.033333333333333, 19}, {9.933333333333334, 21}, {10.5, 23}}, {{12.65, 26}, {14.333333333333334, 28}, {14.65, 30}, {16.116666666666667, 31}, {17.616666666666667, 33}, {18.18333333333333…	{{"New Jersey Nets", "Washington Wizards"}, {82, 93}, {"2002", "02"}}
{{{0.8833333333333329, 2}, {2.216666666666667, 4}, {2.8000000000000007, 6}, {4.133333333333333, 8}, {4.6, 10}, {5.033333333333333, 12}, {5.85, 14}, {6.65, 16}, {7.133333333333333, 18}, {7.45, 21}, {9.85, 22}, {9.85, 23}, {10.983333333333334, 24}, {10.983333333333334, 25}}, {{14.2, 27}, {15.3, 29}, {15.9, 31}, {16.3, 33}, {18.53333333333333, 35}, {20.85, 38}, {22.016666666666666, 39}, {22.58333333…	{{{0.5500000000000007, 2}, {1.9499999999999993, 3}, {1.9499999999999993, 4}, {3.8499999999999996, 6}, {3.8499999999999996, 7}, {5.516666666666667, 9}, {8.85, 11}, {11.166666666666666, 13}}, {{12.316666666666666, 14}, {13.85, 16}, {14.383333333333333, 17}, {14.383333333333333, 18}, {16.016666666666666, 20}, {18.166666666666668, 23}, {20.6, 25}, {22.266666666666666, 27}, {22.766666666666666, 29}, {…	{{"Phoenix Suns", "Memphis"}, {68, 61}, {"2002", "02"}}
{{{0.23333333333333428, 2}, {0.9166666666666661, 4}, {4.066666666666666, 6}, {5.15, 7}, {7.05, 9}, {7.733333333333333, 10}, {7.733333333333333, 11}, {9.683333333333334, 13}, {10.133333333333333, 15}, {10.583333333333334, 18}, {11.2, 20}, {11.533333333333333, 22}}, {{12.266666666666667, 24}, {12.633333333333333, 26}, {14.416666666666666, 28}, {16.983333333333334, 30}, {17.46666666666667, 31}, {18.…	{{{0.6166666666666671, 2}, {1.2666666666666675, 5}, {3.6833333333333336, 7}, {4.366666666666667, 9}, {4.866666666666666, 10}, {4.866666666666666, 11}, {6.45, 13}, {7.316666666666666, 15}, {8.35, 17}, {8.9, 19}, {9.266666666666666, 21}, {11.383333333333333, 23}}, {{12.916666666666666, 25}, {17.233333333333334, 28}, {17.633333333333333, 30}, {18.883333333333333, 32}, {18.883333333333333, 33}, {19.4…	{{"Los Angeles Lakers", "Charlotte Hornets"}, {94, 94}, {"2002", "02"}}
{{{1.1333333333333329, 2}, {3.366666666666667, 4}, {4.333333333333333, 6}, {4.95, 8}, {6.016666666666667, 10}, {6.316666666666666, 11}, {7.55, 13}, {8.4, 15}, {9.933333333333334, 17}}, {{12.55, 19}, {14.133333333333333, 21}, {14.6, 24}, {16.266666666666666, 26}, {17.28333333333333, 28}, {17.733333333333334, 30}, {18.71666666666667, 33}, {20.133333333333333, 35}, {22.15, 38}, {22.616666666666667, …	{{{2.1833333333333336, 2}, {3.166666666666666, 4}, {3.666666666666666, 6}, {4.116666666666667, 8}, {5.766666666666667, 10}, {6.6, 12}, {7.833333333333333, 14}, {8.766666666666666, 17}, {9.533333333333333, 19}, {10.466666666666667, 20}, {10.466666666666667, 21}, {10.966666666666667, 22}, {10.966666666666667, 23}}, {{13.566666666666666, 24}, {13.566666666666666, 25}, {15.866666666666667, 27}, {16.5…	{{"Phoenix Suns", "Chicago Bulls"}, {91, 81}, {"2002", "02"}}
{{{0.6833333333333336, 2}, {2.333333333333334, 4}, {2.783333333333333, 6}, {2.783333333333333, 7}, {3.1500000000000004, 9}, {4., 11}, {4., 12}, {5.45, 13}, {6.133333333333333, 15}, {6.75, 17}, {7.6, 18}, {7.6, 19}, {8., 20}, {8., 21}, {8.366666666666667, 23}, {9.666666666666666, 25}, {10.2, 27}}, {{12.833333333333334, 29}, {14.216666666666667, 31}, {14.683333333333334, 32}, {15.166666666666666, 3…	{{{1.9833333333333325, 2}, {2.6500000000000004, 4}, {3.033333333333333, 6}, {3.916666666666666, 8}, {5.216666666666667, 9}, {8.266666666666666, 11}, {8.6, 13}, {8.9, 15}, {9.416666666666666, 17}, {10.816666666666666, 19}, {11.6, 21}}, {{12.566666666666666, 24}, {13.133333333333333, 27}, {14.35, 30}, {15.516666666666667, 32}, {15.833333333333334, 34}, {16.35, 36}, {16.7, 38}, {17.383333333333333, …	{{"Cleveland Cavaliers", "Indiana Pacers"}, {93, 103}, {"2002", "02"}}
{{{1.0333333333333332, 2}, {1.5500000000000007, 5}, {2.0166666666666675, 8}, {2.5, 10}, {3.383333333333333, 12}, {4.7, 15}, {5.316666666666666, 17}, {7.033333333333333, 18}, {7.033333333333333, 19}, {7.65, 21}, {9.383333333333333, 24}, {9.75, 27}, {10.4, 30}}, {{12.266666666666667, 32}, {12.266666666666667, 33}, {12.75, 35}, {13.3, 37}, {14.033333333333333, 39}, {14.7, 41}, {15.683333333333334, 4…	{{{0.2666666666666675, 3}, {0.6833333333333336, 5}, {1.333333333333334, 7}, {2.25, 9}, {2.716666666666667, 11}, {3.1500000000000004, 13}, {4.366666666666667, 15}, {4.9, 18}, {7.3, 20}, {8.483333333333334, 22}, {9.116666666666667, 24}, {9.616666666666667, 26}, {10.7, 28}, {10.7, 29}, {11.066666666666666, 31}, {11.533333333333333, 34}}, {{12.516666666666667, 37}, {13.133333333333333, 38}, {13.13333…	{{"Golden State Warriors", "Milwaukee Bucks"}, {116, 112}, {"2002", "02"}}
{{{0.40000000000000036, 2}, {1.3666666666666671, 4}, {2., 6}, {3.0999999999999996, 8}, {3.5999999999999996, 11}, {4.2, 13}, {5.083333333333333, 15}, {5.666666666666667, 18}, {6.033333333333333, 20}, {7.233333333333333, 22}, {7.816666666666666, 24}, {8.083333333333334, 26}, {9.15, 28}, {9.416666666666666, 30}, {11.166666666666666, 32}, {11.716666666666667, 34}}, {{12.7, 36}, {13.35, 37}, {13.35, 3…	{{{1.6500000000000004, 2}, {2.666666666666666, 4}, {3.4833333333333343, 6}, {3.966666666666667, 8}, {5.416666666666667, 10}, {7.5, 13}, {8.383333333333333, 15}, {8.85, 17}, {9.866666666666667, 19}, {11.416666666666666, 20}}, {{15.15, 22}, {16.083333333333332, 25}, {16.71666666666667, 27}, {17.266666666666666, 29}, {18.21666666666667, 31}, {18.21666666666667, 32}, {18.683333333333334, 33}, {18.683…	{{"New York Knicks", "New Jersey Nets"}, {115, 93}, {"2002", "02"}}
{{{0.8833333333333329, 2}, {2.3499999999999996, 4}, {3.716666666666667, 7}, {4.716666666666667, 9}, {5.183333333333334, 11}, {5.75, 14}, {6.4, 15}, {6.4, 16}, {6.933333333333334, 19}, {7.433333333333334, 21}}, {{13.7, 23}, {14.416666666666666, 25}, {15.016666666666667, 26}, {15.833333333333334, 29}, {16.483333333333334, 30}, {16.666666666666668, 32}, {18.2, 34}, {18.683333333333334, 35}, {18.6833…	{{{0.4666666666666668, 2}, {1.0500000000000007, 5}, {1.4666666666666668, 7}, {2.616666666666667, 9}, {2.9499999999999993, 10}, {2.9499999999999993, 11}, {3.3499999999999996, 13}, {6.2, 15}, {6.566666666666666, 16}, {6.566666666666666, 17}, {8.75, 20}, {9.283333333333333, 21}, {9.283333333333333, 22}, {10.316666666666666, 24}, {11.066666666666666, 26}}, {{12.166666666666666, 27}, {12.1666666666666…	{{"Atlanta Hawks", "Seattle SuperSonics"}, {99, 96}, {"2002", "02"}}
{{{1.3499999999999996, 2}, {2.133333333333333, 4}, {3.3000000000000007, 6}, {5.95, 8}, {8.1, 9}, {9.5, 10}, {9.916666666666666, 12}}, {{12.833333333333334, 14}, {13.8, 16}, {15.95, 18}, {16.366666666666667, 19}, {18.183333333333334, 22}, {20.46666666666667, 25}, {21.03333333333333, 26}, {21.566666666666666, 28}, {22.166666666666664, 30}, {22.933333333333334, 32}, {23.383333333333333, 34}, {23.983…	{{{0.4833333333333343, 2}, {1.0333333333333332, 5}, {3.883333333333333, 7}, {4.466666666666667, 9}, {5.583333333333333, 11}, {6.4, 13}, {7.166666666666667, 15}, {7.833333333333333, 18}, {10.416666666666666, 19}, {10.416666666666666, 20}, {11.633333333333333, 21}, {11.633333333333333, 22}, {12., 24}}, {{12.266666666666667, 26}, {13.083333333333334, 27}, {13.316666666666666, 29}, {14.23333333333333…	{{"Detroit Pistons", "Toronto Raptors"}, {72, 80}, {"2002", "02"}}
{{{1.7333333333333325, 2}, {2.5500000000000007, 4}, {3.116666666666667, 6}, {3.833333333333334, 8}, {4.983333333333333, 10}, {5.666666666666667, 11}, {5.666666666666667, 12}, {6.65, 14}, {7.15, 16}, {7.8, 18}, {9., 20}, {9.6, 22}, {10.233333333333334, 25}, {11.016666666666667, 27}, {11.283333333333333, 29}}, {{12.233333333333334, 31}, {12.783333333333333, 33}, {13.1, 35}, {14.033333333333333, 37}…	{{{0.15000000000000036, 1}, {0.15000000000000036, 2}, {1.3499999999999996, 4}, {2.75, 6}, {3.533333333333333, 8}, {4.2, 10}, {4.716666666666667, 11}, {5., 12}, {5.116666666666667, 14}, {5.116666666666667, 15}, {5.966666666666667, 16}, {5.966666666666667, 17}, {6.35, 19}, {7.55, 21}, {8.616666666666667, 23}, {9.3, 25}, {11.566666666666666, 27}}, {{12.583333333333334, 30}, {12.816666666666666, 31},…	{{"Golden State Warriors", "Chicago Bulls"}, {103, 91}, {"2002", "02"}}
{{{1.0333333333333332, 2}, {1.5333333333333332, 4}, {2.75, 6}, {3.7666666666666675, 8}, {4.983333333333333, 10}, {5.85, 13}, {6.2, 15}, {6.2, 16}, {7.333333333333333, 18}, {8.433333333333334, 20}, {9.55, 22}, {11.166666666666666, 24}}, {{13., 26}, {13.85, 27}, {13.85, 28}, {14.616666666666667, 31}, {15.55, 32}, {15.55, 33}, {17.633333333333333, 35}, {18.066666666666666, 36}, {19.833333333333332, …	{{{0.6500000000000004, 2}, {2.166666666666666, 5}, {2.5999999999999996, 7}, {3.4499999999999993, 9}, {5.616666666666667, 11}, {6.366666666666667, 13}, {7.5, 15}, {7.866666666666666, 17}, {8.866666666666667, 19}, {10.033333333333333, 21}, {10.916666666666666, 23}, {11.45, 25}}, {{12.65, 26}, {13.55, 29}, {14.833333333333334, 30}, {14.833333333333334, 31}, {16.65, 32}, {16.65, 33}, {17.266666666666…	{{"Sacramento Kings", "Dallas"}, {109, 97}, {"2002", "02"}}
{{{1.1999999999999993, 2}, {3.5666666666666664, 4}, {5.35, 6}, {5.866666666666666, 7}, {8.333333333333334, 9}, {9.6, 11}, {10.166666666666666, 13}, {10.666666666666666, 16}}, {{12.316666666666666, 17}, {12.316666666666666, 18}, {13.333333333333334, 20}, {14.75, 22}, {15.316666666666666, 24}, {15.566666666666666, 26}, {17.21666666666667, 28}, {18.5, 29}, {18.5, 30}, {18.933333333333334, 31}, {19.7…	{{{0.7833333333333332, 2}, {1.5500000000000007, 5}, {2.133333333333333, 7}, {2.8166666666666664, 9}, {3.3000000000000007, 12}, {4.633333333333334, 15}, {6.45, 18}, {6.8, 20}, {7.6, 22}, {8.016666666666666, 25}, {8.516666666666666, 27}, {9.3, 28}, {9.3, 29}, {11., 31}, {11.5, 34}}, {{16.5, 36}, {16.916666666666668, 38}, {17.46666666666667, 40}, {18.066666666666666, 42}, {19.45, 44}, {21.3, 46}, {2…	{{"Boston Celtics", "Houston"}, {99, 89}, {"2002", "02"}}
{{{0.7333333333333325, 2}, {3.2666666666666675, 4}, {3.666666666666666, 7}, {4.3, 9}, {4.683333333333334, 11}, {6.266666666666667, 13}, {7.333333333333333, 15}, {8.766666666666666, 16}, {8.766666666666666, 17}, {9.8, 19}, {10.316666666666666, 21}, {11.1, 23}}, {{12.566666666666666, 24}, {12.566666666666666, 25}, {13.55, 26}, {13.55, 27}, {13.933333333333334, 30}, {14.516666666666667, 31}, {16.75,…	{{{0.31666666666666643, 2}, {3.966666666666667, 3}, {3.966666666666667, 4}, {5.35, 7}, {6.033333333333333, 8}, {6.516666666666667, 10}, {7., 12}, {7.733333333333333, 14}, {9.15, 16}, {10., 17}, {10., 18}, {10.733333333333334, 21}}, {{12.316666666666666, 23}, {14.283333333333333, 26}, {16.416666666666668, 28}, {17.25, 30}, {18.383333333333333, 32}, {19.833333333333332, 34}, {19.833333333333332, 35…	{{"Los Angeles Clippers", "Indiana Pacers"}, {106, 81}, {"2002", "02"}}
{{{1.083333333333334, 2}, {1.8000000000000007, 4}, {2.9333333333333336, 6}, {3.633333333333333, 9}, {4.6, 11}, {5.1, 13}, {5.583333333333333, 14}, {6.95, 17}, {7.783333333333333, 19}, {8.983333333333334, 22}, {9.9, 24}, {11.266666666666667, 26}, {11.666666666666666, 28}}, {{12.616666666666667, 31}, {14.066666666666666, 33}, {14.65, 36}, {15.066666666666666, 38}, {17.4, 40}, {18.55, 42}, {19.66666…	{{{3.1833333333333336, 1}, {3.366666666666667, 2}, {3.366666666666667, 3}, {4.966666666666667, 5}, {5.833333333333333, 7}, {6.183333333333334, 9}, {6.583333333333333, 11}, {7.316666666666666, 13}, {8.866666666666667, 16}, {10.166666666666666, 18}, {10.633333333333333, 20}}, {{12.35, 21}, {12.35, 22}, {13.95, 23}, {13.95, 24}, {16.016666666666666, 26}, {16.53333333333333, 28}, {17.05, 30}, {18.05,…	{{"Philadelphia 76ers", "Orlando Magic"}, {105, 88}, {"2002", "02"}}
{{{1.3166666666666664, 2}, {2.533333333333333, 4}, {3.033333333333333, 6}, {4.8, 8}, {5.133333333333333, 10}, {6.666666666666667, 12}, {7.116666666666667, 14}, {7.7, 17}, {9.116666666666667, 18}, {9.116666666666667, 19}, {11.583333333333334, 21}}, {{13.85, 23}, {15.233333333333334, 25}, {16.516666666666666, 26}, {16.516666666666666, 27}, {16.816666666666666, 29}, {16.816666666666666, 30}, {17.35,…	{{{2.0666666666666664, 2}, {3.4833333333333343, 4}, {6.05, 6}, {6.783333333333333, 8}, {7.366666666666667, 10}, {11.383333333333333, 12}}, {{13.55, 14}, {14.833333333333334, 16}, {16.21666666666667, 18}, {18.9, 20}, {20.3, 23}}, {{26.233333333333334, 25}, {27.55, 26}, {30.21666666666667, 29}, {31.233333333333334, 31}, {34.083333333333336, 32}, {34.083333333333336, 33}, {35.11666666666667, 35}, {3…	{{"Denver", "Portland Trail Blazers"}, {101, 60}, {"2002", "02"}}
{{{0.8333333333333339, 2}, {4.183333333333334, 4}, {4.533333333333333, 6}, {5.2, 8}, {6.316666666666666, 10}, {8.6, 12}, {9.216666666666667, 15}, {9.683333333333334, 17}, {9.683333333333334, 18}, {10.783333333333333, 20}, {11.366666666666667, 23}}, {{12.416666666666666, 25}, {14.116666666666667, 28}, {14.833333333333334, 31}, {15.983333333333333, 33}, {16.55, 36}, {17.116666666666667, 37}, {17.11…	{{{0.18333333333333357, 2}, {2.1999999999999993, 4}, {2.75, 5}, {2.75, 6}, {3.8499999999999996, 8}, {4.916666666666667, 11}, {5.383333333333333, 13}, {6.066666666666666, 15}, {6.533333333333333, 16}, {6.533333333333333, 17}, {7.866666666666666, 19}, {9.966666666666667, 21}, {10.483333333333334, 23}, {11.016666666666667, 26}}, {{13.266666666666667, 29}, {14.516666666666667, 31}, {15.6, 33}, {18.35…	{{"Minnesota", "San Antonio"}, {87, 101}, {"2002", "02"}}
{{{0.5333333333333332, 2}, {1.5, 4}, {1.7666666666666675, 6}, {2.1999999999999993, 8}, {2.833333333333334, 10}, {4.316666666666666, 12}, {5.016666666666667, 14}, {5.633333333333334, 15}, {5.633333333333334, 16}, {5.633333333333334, 17}, {6.166666666666667, 19}, {6.65, 20}, {7.25, 21}, {7.25, 22}, {10.366666666666667, 24}, {11.866666666666667, 26}}, {{12.283333333333333, 28}, {13.166666666666666, …	{{{0.2666666666666675, 2}, {1.1500000000000004, 4}, {4.666666666666667, 6}, {5.8, 8}, {6.366666666666667, 10}, {6.883333333333334, 12}, {7.766666666666667, 14}, {8.133333333333333, 16}, {9.45, 18}, {11.083333333333334, 20}}, {{12.7, 22}, {13.466666666666667, 24}, {14.25, 26}, {14.566666666666666, 27}, {14.566666666666666, 28}, {15.45, 30}, {15.95, 31}, {18.416666666666668, 33}, {19.66666666666666…	{{"Miami Heat", "Washington Wizards"}, {95, 97}, {"2002", "02"}}
{{{0.5999999999999996, 2}, {1.1999999999999993, 4}, {1.5999999999999996, 6}, {2.216666666666667, 8}, {2.6833333333333336, 10}, {4.65, 11}, {4.9, 13}, {6.116666666666667, 15}, {7.033333333333333, 16}, {7.033333333333333, 17}, {8.016666666666666, 20}, {8.25, 22}, {8.9, 25}, {9.4, 27}, {10.333333333333334, 28}, {10.333333333333334, 29}, {10.583333333333334, 31}, {11.016666666666667, 33}}, {{12.28333…	{{{0.31666666666666643, 2}, {1.8833333333333329, 4}, {2.4333333333333336, 6}, {2.9000000000000004, 8}, {3.6833333333333336, 9}, {4.383333333333333, 12}, {5.2, 14}, {5.2, 15}, {5.783333333333333, 17}, {9.583333333333334, 19}, {10.016666666666666, 21}, {10.783333333333333, 23}, {11.35, 25}, {11.95, 27}}, {{13.433333333333334, 29}, {14.75, 30}, {14.75, 31}, {15.133333333333333, 33}, {16.283333333333…	{{"Orlando Magic", "Cleveland Cavaliers"}, {111, 96}, {"2002", "02"}}
{{{0.31666666666666643, 2}, {1.2333333333333343, 5}, {3.5166666666666675, 7}, {4.766666666666667, 10}, {7.383333333333333, 12}, {7.916666666666667, 14}, {8.483333333333334, 16}, {10.85, 18}, {11.566666666666666, 20}}, {{12.733333333333333, 22}, {14.416666666666666, 23}, {14.416666666666666, 24}, {14.783333333333333, 27}, {16.833333333333332, 29}, {18.28333333333333, 30}, {18.28333333333333, 31}, …	{{{0.9833333333333325, 2}, {1.5166666666666675, 4}, {3.033333333333333, 6}, {3.2666666666666675, 8}, {3.8000000000000007, 11}, {4.1, 13}, {4.5, 15}, {5.983333333333333, 17}, {6.65, 19}, {7.633333333333334, 21}, {8.3, 23}, {9.116666666666667, 25}, {9.866666666666667, 27}, {11.433333333333334, 28}, {11.433333333333334, 29}}, {{13.516666666666667, 31}, {13.966666666666667, 33}, {15.933333333333334, …	{{"Atlanta Hawks", "Denver"}, {82, 89}, {"2002", "02"}}
{{{1.5666666666666664, 2}, {2.6999999999999993, 4}, {3.5999999999999996, 6}, {4.616666666666667, 7}, {5.283333333333333, 9}, {5.766666666666667, 11}, {6.35, 13}, {6.866666666666666, 15}, {7.6, 17}, {9.75, 19}, {11.25, 20}, {11.25, 21}}, {{12.7, 23}, {12.7, 24}, {13.983333333333333, 26}, {16.6, 28}, {17.4, 30}, {18.21666666666667, 31}, {18.21666666666667, 32}, {18.733333333333334, 34}, {19.15, 36}…	{{{1.3833333333333329, 2}, {1.8833333333333329, 4}, {2.4000000000000004, 6}, {3.2333333333333343, 9}, {4.416666666666667, 11}, {4.933333333333334, 12}, {4.933333333333334, 13}, {6.133333333333333, 15}, {8.116666666666667, 17}, {8.7, 19}, {10.333333333333334, 21}, {10.833333333333334, 23}, {11.7, 25}}, {{12.4, 27}, {14.55, 29}, {15.483333333333334, 31}, {16.15, 33}, {16.8, 35}, {17.15, 37}, {18.4,…	{{"Washington Wizards", "Miami Heat"}, {92, 80}, {"2002", "02"}}
{{{0.5166666666666675, 2}, {4.133333333333333, 4}, {4.683333333333334, 6}, {6.1, 8}, {7.75, 10}, {8.633333333333333, 12}, {9.283333333333333, 15}, {9.966666666666667, 17}, {9.966666666666667, 18}, {10.766666666666666, 20}, {11.216666666666667, 22}, {11.783333333333333, 23}, {11.783333333333333, 24}}, {{12.716666666666667, 26}, {13.566666666666666, 28}, {14.1, 30}, {16.78333333333333, 33}, {17.416…	{{{0.8499999999999996, 2}, {2.116666666666667, 4}, {2.4833333333333343, 6}, {4.4, 8}, {5., 10}, {5.416666666666667, 12}, {7.466666666666667, 15}, {9.733333333333334, 17}, {10.5, 18}, {10.5, 19}}, {{14.416666666666666, 22}, {16.3, 24}, {17.083333333333332, 26}, {17.083333333333332, 27}, {17.95, 29}, {21.633333333333333, 32}, {22.85, 35}, {23.366666666666667, 36}, {23.7, 38}}, {{25., 40}, {26.1, 43…	{{"Detroit Pistons", "Milwaukee Bucks"}, {89, 82}, {"2002", "02"}}
{{{0.8666666666666671, 2}, {1.4833333333333343, 4}, {1.9333333333333336, 6}, {2.9499999999999993, 8}, {3.2666666666666675, 10}, {4.683333333333334, 12}, {5.15, 14}, {6.45, 16}, {11.233333333333334, 17}, {11.233333333333334, 18}}, {{12.9, 20}, {13.683333333333334, 22}, {14.283333333333333, 23}, {14.5, 25}, {15.983333333333333, 27}, {17.866666666666667, 28}, {18.45, 29}, {18.45, 30}, {18.85, 32}, {…	{{{0.5999999999999996, 1}, {0.5999999999999996, 2}, {1.6333333333333329, 4}, {2.2666666666666675, 6}, {4., 8}, {4.45, 10}, {5.633333333333334, 12}, {6.216666666666667, 13}, {6.216666666666667, 14}, {7.783333333333333, 16}, {8.216666666666667, 18}, {8.8, 20}, {9.383333333333333, 22}, {9.85, 24}, {10.9, 26}, {11.583333333333334, 28}}, {{12.6, 29}, {13.133333333333333, 31}, {14.066666666666666, 33},…	{{"Charlotte Hornets", "New Jersey Nets"}, {95, 93}, {"2002", "02"}}
{{{0.5500000000000007, 2}, {1.6833333333333336, 5}, {2.333333333333334, 7}, {3.8166666666666664, 9}, {4.816666666666666, 10}, {6.85, 12}, {7.55, 14}, {9.383333333333333, 16}, {10.483333333333334, 18}}, {{12.25, 20}, {12.25, 21}, {12.916666666666666, 23}, {15.55, 25}, {16.8, 26}, {16.8, 27}, {18.816666666666666, 29}, {19.333333333333332, 31}, {21.016666666666666, 32}, {21.05, 34}, {21.05, 35}, {21…	{{{0.2833333333333332, 2}, {0.8833333333333329, 4}, {1.4666666666666668, 6}, {3.0666666666666664, 8}, {4.066666666666666, 10}, {4.633333333333334, 12}, {5.15, 14}, {5.666666666666667, 17}, {7.95, 20}, {8.566666666666666, 22}, {8.95, 24}, {9.733333333333334, 26}, {10.766666666666666, 28}, {11.366666666666667, 30}, {12., 32}}, {{12.45, 34}, {13.733333333333333, 36}, {14.333333333333334, 37}, {14.33…	{{"Los Angeles Lakers", "New York Knicks"}, {91, 107}, {"2002", "02"}}
{{{1.2333333333333343, 1}, {1.2333333333333343, 2}, {1.6833333333333336, 4}, {2.2666666666666675, 6}, {3.0166666666666675, 7}, {3.0166666666666675, 8}, {3.9000000000000004, 10}, {4.216666666666667, 12}, {4.783333333333333, 14}, {5.15, 16}, {5.816666666666666, 18}, {6.516666666666667, 20}, {8.466666666666667, 21}, {8.466666666666667, 22}, {9.066666666666666, 25}, {9.533333333333333, 27}, {10.06666…	{{{0.1999999999999993, 2}, {2.0666666666666664, 4}, {3.2666666666666675, 6}, {5.616666666666667, 9}, {6.883333333333334, 11}, {7.333333333333333, 12}, {7.333333333333333, 13}, {8.366666666666667, 15}}, {{12.833333333333334, 17}, {13.316666666666666, 18}, {13.316666666666666, 19}, {13.866666666666667, 20}, {14.2, 22}, {14.833333333333334, 23}, {14.833333333333334, 24}, {15.583333333333334, 26}, {1…	{{"San Antonio", "Phoenix Suns"}, {92, 83}, {"2002", "02"}}
{{{0.6999999999999993, 2}, {1.1333333333333329, 5}, {2.1833333333333336, 7}, {3.466666666666667, 9}, {4.133333333333333, 11}, {5.283333333333333, 13}, {6.3, 15}, {7.666666666666667, 17}, {8.483333333333334, 19}, {8.983333333333334, 21}, {9.3, 23}, {9.516666666666666, 26}, {11.166666666666666, 27}, {11.166666666666666, 28}, {11.75, 30}}, {{13.166666666666666, 32}, {13.65, 34}, {16., 36}, {17.48333…	{{{0.2833333333333332, 2}, {3.033333333333333, 3}, {3.9833333333333325, 5}, {4.466666666666667, 7}, {5.016666666666667, 9}, {5.566666666666666, 12}, {6., 14}, {6.6, 17}, {8.233333333333334, 19}}, {{14.1, 21}, {15.516666666666667, 23}, {17.116666666666667, 24}, {17.116666666666667, 25}, {17.71666666666667, 26}, {18.366666666666667, 28}, {18.866666666666667, 30}, {19.71666666666667, 32}, {20.333333…	{{"Seattle SuperSonics", "Toronto Raptors"}, {92, 100}, {"2002", "02"}}
{{{0.18333333333333357, 1}, {0.18333333333333357, 2}, {0.8000000000000007, 4}, {2.033333333333333, 6}, {3.2333333333333343, 8}, {3.666666666666666, 9}, {3.666666666666666, 10}, {6.433333333333334, 12}, {7.1, 14}, {8.8, 16}, {9.433333333333334, 18}, {10.083333333333334, 20}, {10.916666666666666, 22}}, {{12.55, 24}, {13.083333333333334, 26}, {13.75, 28}, {14.416666666666666, 30}, {15.85, 32}, {17.2…	{{{0.5500000000000007, 2}, {1.1999999999999993, 4}, {1.8166666666666664, 6}, {2.366666666666667, 7}, {2.4833333333333343, 9}, {2.916666666666666, 11}, {3.5500000000000007, 13}, {6.7, 15}, {8.1, 17}, {8.466666666666667, 19}, {9.116666666666667, 21}, {10.516666666666666, 23}}, {{12.316666666666666, 25}, {12.833333333333334, 28}, {15.1, 30}, {16.21666666666667, 32}, {17.6, 34}, {18.85, 35}, {18.85, …	{{"Minnesota", "Charlotte Hornets"}, {92, 96}, {"2002", "02"}}
{{{0.38333333333333286, 2}, {1.2166666666666668, 4}, {1.8833333333333329, 6}, {1.8833333333333329, 7}, {5.916666666666667, 9}, {7.133333333333333, 10}, {7.133333333333333, 11}, {7.266666666666667, 13}, {7.65, 15}, {8.033333333333333, 16}, {8.033333333333333, 17}, {8.483333333333334, 18}, {8.483333333333334, 19}, {9.383333333333333, 20}, {9.383333333333333, 21}, {9.9, 23}, {10.633333333333333, 25}…	{{{0.8499999999999996, 2}, {1.7333333333333325, 3}, {2.366666666666667, 5}, {3.133333333333333, 7}, {3.466666666666667, 9}, {4.333333333333333, 11}, {4.983333333333333, 13}, {5.583333333333333, 15}, {6.15, 16}, {6.15, 17}, {7.366666666666667, 19}, {7.366666666666667, 20}, {9.1, 21}, {9.1, 22}, {11.616666666666667, 23}, {11.616666666666667, 24}, {12., 25}}, {{13.133333333333333, 26}, {15.366666666…	{{"Indiana Pacers", "Golden State Warriors"}, {97, 102}, {"2002", "02"}}
{{{0.3000000000000007, 2}, {1.0500000000000007, 4}, {1.416666666666666, 6}, {2.4000000000000004, 8}, {3.383333333333333, 11}, {4.066666666666666, 13}, {5.233333333333333, 15}, {5.916666666666667, 17}, {6.216666666666667, 19}, {6.9, 20}, {6.9, 21}, {7.75, 23}, {7.75, 24}, {10.35, 26}}, {{14.6, 29}, {15.166666666666666, 31}, {15.533333333333333, 33}, {17.35, 35}, {19.066666666666666, 37}, {20.75, 3…	{{{0.6999999999999993, 2}, {2.0999999999999996, 4}, {2.7666666666666675, 6}, {3.6500000000000004, 8}, {4.4, 10}, {5.55, 12}, {7.183333333333334, 15}, {8.066666666666666, 17}, {8.466666666666667, 18}, {8.466666666666667, 19}, {9.766666666666666, 21}}, {{12.6, 22}, {13.116666666666667, 24}, {14.25, 25}, {14.85, 27}, {16.28333333333333, 29}, {18.15, 32}, {19.28333333333333, 33}, {19.28333333333333, …	{{"Portland Trail Blazers", "Philadelphia 76ers"}, {81, 87}, {"2002", "02"}}
{{{0.75, 2}, {3.333333333333334, 4}, {4.216666666666667, 6}}, {{12.55, 8}, {14.966666666666667, 10}, {16.05, 12}, {16.53333333333333, 14}, {20.366666666666667, 15}, {23.083333333333336, 17}, {23.566666666666666, 19}}, {{24.25, 21}, {24.75, 23}, {25.95, 25}, {25.95, 26}, {26.266666666666666, 28}, {27.3, 30}, {27.633333333333333, 32}, {28.333333333333332, 34}, {29.15, 36}, {30.383333333333333, 38},…	{{{1.8000000000000007, 2}, {2.833333333333334, 3}, {3.583333333333334, 4}, {3.583333333333334, 5}, {4.483333333333333, 8}, {5.05, 10}, {6.933333333333334, 13}, {7.65, 14}, {8.166666666666666, 16}, {8.833333333333334, 18}, {10., 19}, {10., 20}, {10.483333333333334, 22}, {11.083333333333334, 23}, {11.083333333333334, 24}, {11.416666666666666, 26}}, {{12.983333333333333, 28}, {14.183333333333334, 30…	{{"Los Angeles Clippers", "Memphis"}, {57, 89}, {"2002", "02"}}
{{{0.6333333333333329, 2}, {2.583333333333334, 4}, {4.416666666666667, 7}, {5.1, 9}, {5.633333333333334, 11}, {6.416666666666667, 12}, {6.75, 14}, {7.316666666666666, 17}, {7.733333333333333, 19}, {8.7, 22}, {8.966666666666667, 24}, {9.433333333333334, 26}, {11.716666666666667, 28}}, {{14.4, 29}, {14.4, 30}, {14.966666666666667, 32}, {15.466666666666667, 34}, {16.53333333333333, 36}, {17.6, 37}, …	{{{0.8166666666666664, 2}, {2.25, 4}, {2.833333333333334, 6}, {3.5500000000000007, 8}, {4.033333333333333, 10}, {4.916666666666667, 12}, {5.316666666666666, 15}, {5.883333333333334, 16}, {5.883333333333334, 17}, {6.133333333333333, 19}, {6.983333333333333, 21}, {7.95, 23}, {9.116666666666667, 26}, {9.9, 28}, {10.533333333333333, 30}, {11.066666666666666, 33}, {11.45, 36}, {11.966666666666667, 38}…	{{"Orlando Magic", "Chicago Bulls"}, {97, 108}, {"2002", "02"}}
{{{0.6999999999999993, 2}, {3.133333333333333, 4}, {3.133333333333333, 5}, {3.75, 7}, {4.216666666666667, 9}, {4.783333333333333, 10}, {5.316666666666666, 12}, {5.783333333333333, 15}, {6.2, 16}, {6.2, 17}, {6.883333333333334, 19}, {7.816666666666666, 21}, {8.516666666666666, 23}, {9.216666666666667, 25}, {9.75, 27}, {10.8, 28}, {11.35, 30}}, {{13.383333333333333, 31}, {13.383333333333333, 32}, {…	{{{0.31666666666666643, 2}, {1.3000000000000007, 4}, {1.75, 6}, {2.75, 9}, {3.5, 11}, {3.9333333333333336, 14}, {3.9333333333333336, 12}, {3.9333333333333336, 13}, {5.066666666666666, 17}, {5.5, 19}, {6.6, 22}, {7.533333333333333, 24}, {8.9, 25}}, {{12.583333333333334, 26}, {13.516666666666667, 28}, {14.066666666666666, 30}, {17.7, 31}, {17.7, 32}, {18.316666666666666, 34}, {18.983333333333334, 3…	{{"Seattle SuperSonics", "Cleveland Cavaliers"}, {88, 88}, {"2002", "02"}}
{{{0.75, 1}, {0.75, 2}, {1.9666666666666668, 5}, {3.616666666666667, 8}, {4.2, 10}, {4.7, 12}, {5.666666666666667, 14}, {6.033333333333333, 16}, {6.533333333333333, 18}, {7.1, 20}, {7.916666666666667, 22}, {8.833333333333334, 24}, {9.583333333333334, 26}, {10.133333333333333, 28}, {10.133333333333333, 29}, {10.516666666666666, 31}, {11.266666666666667, 34}}, {{13.2, 35}, {13.45, 36}, {13.45, 37},…	{{{1.1500000000000004, 1}, {1.1500000000000004, 2}, {2.216666666666667, 4}, {2.7666666666666675, 6}, {3.25, 7}, {4., 9}, {4.983333333333333, 11}, {6.416666666666667, 13}, {7.483333333333333, 14}, {7.483333333333333, 15}, {9.266666666666666, 17}, {9.833333333333334, 19}, {11.5, 21}}, {{13.816666666666666, 24}, {14.633333333333333, 25}, {14.633333333333333, 26}, {15.716666666666667, 28}, {16.666666…	{{"Memphis", "Dallas"}, {101, 91}, {"2002", "02"}}
{{{0.21666666666666679, 2}, {0.8333333333333339, 4}, {1.4499999999999993, 6}, {2.633333333333333, 8}, {3.0500000000000007, 10}, {4.45, 11}, {4.916666666666667, 14}, {6.216666666666667, 17}, {6.783333333333333, 19}, {9.366666666666667, 21}, {11.683333333333334, 23}}, {{12.616666666666667, 26}, {13.7, 27}, {14.883333333333333, 29}, {17.133333333333333, 31}, {17.816666666666666, 33}, {18.5, 34}, {19…	{{{0.5, 2}, {1.1999999999999993, 4}, {1.6999999999999993, 6}, {2.25, 8}, {3.75, 10}, {4.166666666666667, 12}, {4.7, 13}, {4.7, 14}, {5.566666666666666, 15}, {5.566666666666666, 16}, {6., 18}, {8.416666666666666, 20}, {8.983333333333334, 22}, {10.083333333333334, 24}, {10.983333333333334, 26}, {11.983333333333333, 29}}, {{12.3, 31}, {13.95, 32}, {13.95, 33}, {16.383333333333333, 34}, {16.383333333…	{{"Los Angeles Clippers", "Houston"}, {84, 94}, {"2002", "02"}}
{{{0.5833333333333339, 2}, {1.2166666666666668, 5}, {2.466666666666667, 7}, {2.9499999999999993, 9}, {5.033333333333333, 10}, {5.033333333333333, 11}, {5.916666666666667, 13}, {7.25, 15}, {7.983333333333333, 17}, {9.483333333333334, 20}, {9.916666666666666, 22}, {9.916666666666666, 23}, {10.333333333333334, 24}, {10.483333333333334, 26}, {11.8, 28}}, {{12.3, 30}, {14.15, 32}, {15.133333333333333,…	{{{1.5166666666666675, 2}, {3.1999999999999993, 4}, {3.8000000000000007, 6}, {5.283333333333333, 9}, {5.666666666666667, 11}, {7.666666666666667, 13}, {8.6, 14}, {8.6, 15}, {10.783333333333333, 16}, {10.783333333333333, 17}}, {{12.716666666666667, 19}, {13.216666666666667, 21}, {13.866666666666667, 24}, {16.633333333333333, 26}, {16.883333333333333, 27}, {20.28333333333333, 29}, {20.8166666666666…	{{"Los Angeles Lakers", "Milwaukee Bucks"}, {89, 71}, {"2002", "02"}}
{{{1.9666666666666668, 2}, {2.3000000000000007, 4}, {3.4499999999999993, 6}, {4.166666666666667, 8}, {7.25, 9}, {7.25, 10}, {7.733333333333333, 12}, {7.733333333333333, 13}, {8., 15}, {8.4, 17}, {8.45, 18}, {9.35, 19}, {10.883333333333333, 21}, {11.3, 23}, {11.716666666666667, 24}, {11.716666666666667, 25}}, {{12.7, 27}, {15.516666666666667, 29}, {17.35, 31}, {19.733333333333334, 32}, {19.7333333…	{{{0.21666666666666679, 2}, {1.75, 3}, {2.9499999999999993, 5}, {3.883333333333333, 7}, {8.75, 9}, {10., 11}, {11.216666666666667, 13}, {11.483333333333334, 14}, {11.483333333333334, 15}, {12., 18}}, {{13.3, 20}, {15.083333333333334, 22}, {15.883333333333333, 25}, {17.03333333333333, 26}, {17.566666666666666, 28}, {18.5, 30}, {19.1, 32}, {20.7, 34}, {20.983333333333334, 35}, {20.983333333333334, …	{{"Utah", "Sacramento Kings"}, {77, 81}, {"2002", "02"}}
{{{0.9333333333333336, 3}, {1.583333333333334, 4}, {1.583333333333334, 5}, {4.283333333333333, 7}, {4.883333333333334, 10}, {6.166666666666667, 12}, {6.95, 14}, {7.483333333333333, 17}, {7.983333333333333, 18}, {7.983333333333333, 19}, {8.35, 21}, {9.033333333333333, 24}, {11.333333333333334, 26}}, {{12.316666666666666, 28}, {12.8, 29}, {13.45, 31}, {14.066666666666666, 33}, {14.066666666666666, …	{{{1.9333333333333336, 2}, {2.25, 4}, {5.216666666666667, 6}, {5.85, 8}, {7.233333333333333, 10}, {8.783333333333333, 12}, {9.666666666666666, 14}, {11.116666666666667, 16}, {11.5, 19}}, {{13.133333333333333, 20}, {13.133333333333333, 21}, {13.616666666666667, 23}, {14.5, 25}, {14.933333333333334, 26}, {14.933333333333334, 27}, {16.03333333333333, 29}, {18.066666666666666, 31}, {19.38333333333333…	{{"Phoenix Suns", "San Antonio"}, {93, 91}, {"2002", "02"}}
{{{1., 2}, {1.4499999999999993, 3}, {1.9499999999999993, 4}, {1.9499999999999993, 5}, {2.4499999999999993, 7}, {3.75, 9}, {4.633333333333334, 11}, {5.166666666666667, 14}, {7.1, 16}, {7.1, 17}, {7.7, 19}, {8.2, 20}, {8.2, 21}, {8.616666666666667, 23}, {10.35, 25}, {10.75, 27}, {10.75, 28}, {11.216666666666667, 30}}, {{12.766666666666667, 32}, {13.183333333333334, 34}, {14.2, 36}, {15.316666666666…	{{{1.1500000000000004, 2}, {1.7666666666666675, 4}, {2.133333333333333, 5}, {2.716666666666667, 7}, {3.333333333333334, 9}, {4.383333333333333, 11}, {4.883333333333334, 13}, {6.883333333333334, 15}, {7.316666666666666, 17}, {7.983333333333333, 18}, {7.983333333333333, 19}, {9.083333333333334, 21}, {10.15, 22}, {10.15, 23}, {11., 25}, {11., 26}}, {{12.316666666666666, 28}, {13.633333333333333, 30}…	{{"San Antonio", "Cleveland Cavaliers"}, {114, 100}, {"2002", "02"}}
{{{0.40000000000000036, 2}, {1.3666666666666671, 4}, {4.283333333333333, 6}, {4.75, 8}, {4.75, 9}, {5.233333333333333, 10}, {5.233333333333333, 11}, {5.85, 13}, {6.416666666666667, 15}, {6.883333333333334, 17}, {8.016666666666666, 18}, {8.016666666666666, 19}, {9., 20}}, {{12.583333333333334, 23}, {13.016666666666667, 25}, {13.683333333333334, 27}, {15.316666666666666, 29}, {17.21666666666667, 30…	{{{1.083333333333334, 2}, {1.083333333333334, 3}, {1.5500000000000007, 6}, {2.216666666666667, 8}, {2.883333333333333, 10}, {4.533333333333333, 13}, {5.533333333333333, 15}, {7.283333333333333, 17}, {7.733333333333333, 20}, {8.733333333333334, 21}, {8.733333333333334, 22}, {9.233333333333334, 24}, {10.016666666666666, 26}, {11.066666666666666, 27}, {11.466666666666667, 29}, {11.466666666666667, 3…	{{"New York Knicks", "Miami Heat"}, {86, 86}, {"2002", "02"}}
{{{1.8166666666666664, 2}, {2.5, 4}, {4.483333333333333, 6}, {5.6, 8}, {6.566666666666666, 10}, {7.5, 12}, {8.466666666666667, 14}, {9.316666666666666, 16}, {10.366666666666667, 18}}, {{13.383333333333333, 20}, {14.133333333333333, 23}, {15.466666666666667, 25}, {16.133333333333333, 27}, {17.066666666666666, 30}, {17.6, 32}, {19.416666666666668, 34}, {19.566666666666666, 36}, {20.65, 38}, {21.233…	{{{0.6999999999999993, 2}, {1.5, 4}, {2.583333333333334, 5}, {2.583333333333334, 6}, {3.1999999999999993, 8}, {6., 10}, {6., 11}, {6.35, 12}, {6.35, 13}, {7.166666666666667, 15}, {8.233333333333334, 16}, {8.233333333333334, 17}, {9.7, 19}, {10.033333333333333, 21}, {11.366666666666667, 22}, {11.366666666666667, 23}, {11.933333333333334, 25}}, {{13., 27}, {13.566666666666666, 28}, {16.416666666666…	{{"Indiana Pacers", "Phoenix Suns"}, {98, 87}, {"2002", "02"}}
{{{0.6999999999999993, 2}, {1.6500000000000004, 4}, {2.083333333333334, 6}, {2.5166666666666675, 7}, {2.5166666666666675, 8}, {3.616666666666667, 9}, {3.616666666666667, 10}, {4.2, 12}, {5.45, 14}, {6.1, 16}, {7.166666666666667, 18}, {7.75, 19}, {7.75, 20}, {8.183333333333334, 22}, {9.216666666666667, 24}, {9.716666666666667, 26}, {11., 28}, {11.433333333333334, 31}, {11.95, 33}}, {{14.2166666666…	{{{0.4499999999999993, 2}, {1.0166666666666675, 4}, {2.866666666666667, 6}, {4.816666666666666, 7}, {5.883333333333334, 9}, {6.916666666666667, 10}, {7.7, 12}, {8.583333333333334, 14}, {8.583333333333334, 15}, {10.1, 17}, {10.55, 19}, {11.316666666666666, 20}}, {{12.583333333333334, 22}, {13.7, 24}, {16.416666666666668, 26}, {17.03333333333333, 28}, {17.566666666666666, 29}, {21.03333333333333, 3…	{{"Memphis", "Utah"}, {114, 70}, {"2002", "02"}}
{{{3.5666666666666664, 2}, {4.033333333333333, 5}, {5.033333333333333, 7}, {6.783333333333333, 9}, {7.35, 11}, {11.883333333333333, 12}}, {{13.116666666666667, 14}, {15.216666666666667, 16}, {15.816666666666666, 19}, {16.35, 21}, {17.78333333333333, 23}, {18.7, 24}, {18.7, 25}, {19.2, 27}, {19.75, 29}, {19.75, 30}, {20.65, 31}, {20.65, 32}, {23.05, 33}, {23.05, 34}, {23.516666666666666, 35}}, {{2…	{{{0.9666666666666668, 2}, {1.7166666666666668, 3}, {1.7166666666666668, 4}, {2.6999999999999993, 6}, {3.25, 8}, {4.733333333333333, 10}, {6.416666666666667, 12}, {8.166666666666666, 13}, {8.616666666666667, 16}, {10.283333333333333, 18}, {10.966666666666667, 20}}, {{12.8, 21}, {13.9, 23}, {14.966666666666667, 26}, {16.7, 28}, {17.53333333333333, 29}, {17.53333333333333, 30}, {18.133333333333333,…	{{"Charlotte Hornets", "Boston Celtics"}, {74, 74}, {"2002", "03"}}
{{{2.383333333333333, 2}, {4.6, 4}, {4.95, 6}, {5.666666666666667, 8}, {6.166666666666667, 10}, {9.233333333333334, 11}, {9.233333333333334, 12}, {9.95, 13}, {10.283333333333333, 15}, {10.283333333333333, 16}, {10.75, 18}, {10.75, 19}, {11.333333333333334, 21}, {11.916666666666666, 23}}, {{12.183333333333334, 25}, {13.466666666666667, 27}, {13.883333333333333, 28}, {13.883333333333333, 29}, {14.4…	{{{0.6500000000000004, 2}, {0.8833333333333329, 4}, {1.6500000000000004, 6}, {3.583333333333334, 7}, {3.583333333333334, 8}, {4., 10}, {4.35, 12}, {5.35, 14}, {6.633333333333334, 16}}, {{13.216666666666667, 18}, {14.816666666666666, 20}, {16.85, 22}, {17.25, 24}, {19.25, 25}, {19.383333333333333, 26}, {19.483333333333334, 28}, {20.016666666666666, 30}, {20.916666666666664, 32}, {22.21666666666667…	{{"Washington Wizards", "Chicago Bulls"}, {59, 60}, {"2002", "03"}}
{{{0.75, 1}, {0.75, 2}, {1.25, 3}, {1.7166666666666668, 5}, {3., 7}, {3.5666666666666664, 9}, {4.233333333333333, 11}, {4.983333333333333, 12}, {4.983333333333333, 13}, {7.133333333333333, 15}, {7.95, 17}, {8.683333333333334, 19}, {8.916666666666666, 21}, {10.583333333333334, 22}, {11.183333333333334, 24}, {11.55, 25}, {12., 27}}, {{13.066666666666666, 29}, {13.883333333333333, 32}, {15.466666666…	{{{0.31666666666666643, 2}, {1.5, 4}, {1.9499999999999993, 6}, {2.383333333333333, 8}, {4.75, 10}, {4.75, 11}, {5.316666666666666, 12}, {5.316666666666666, 13}, {5.983333333333333, 15}, {8.216666666666667, 16}, {8.216666666666667, 17}, {9.45, 19}, {9.966666666666667, 21}, {10.4, 23}, {10.9, 25}}, {{14.816666666666666, 27}, {15.883333333333333, 29}, {16.5, 32}, {17.28333333333333, 34}, {18.2166666…	{{"Memphis", "Denver"}, {67, 61}, {"2002", "03"}}
{{{1.5, 2}, {2.25, 5}, {2.883333333333333, 7}, {5.216666666666667, 10}, {6.1, 12}, {6.7, 14}, {7.566666666666666, 16}, {11.033333333333333, 18}, {11.966666666666667, 19}}, {{12.9, 21}, {13.816666666666666, 22}, {16.2, 24}, {16.75, 27}, {18.416666666666668, 29}, {20.2, 30}, {20.2, 31}, {23.45, 32}, {23.45, 33}}, {{28.28333333333333, 35}, {29.633333333333333, 37}, {30.316666666666666, 39}, {30.3166…	{{{1.1833333333333336, 2}, {3.633333333333333, 4}, {4.666666666666667, 6}, {5.916666666666667, 7}, {5.916666666666667, 8}, {6.483333333333333, 10}, {6.916666666666667, 11}, {7.283333333333333, 13}, {7.883333333333334, 15}, {8.483333333333334, 17}, {9.15, 18}, {9.6, 21}, {10.483333333333334, 23}, {10.716666666666667, 25}, {10.716666666666667, 26}, {11.266666666666667, 27}, {11.266666666666667, 28}…	{{"Orlando Magic", "Detroit Pistons"}, {78, 100}, {"2002", "03"}}
{{{0.13333333333333286, 2}, {0.4499999999999993, 4}, {1.1333333333333329, 6}, {2.966666666666667, 8}, {6.633333333333334, 9}, {6.633333333333334, 10}, {7.216666666666667, 12}, {7.983333333333333, 14}, {10.716666666666667, 16}, {11.183333333333334, 18}}, {{12.433333333333334, 19}, {13.383333333333333, 21}, {15.566666666666666, 22}, {16.066666666666666, 24}, {16.53333333333333, 26}, {17.1, 28}, {17…	{{{0.8166666666666664, 2}, {1.333333333333334, 4}, {2.0166666666666675, 7}, {4.916666666666667, 9}, {5.733333333333333, 12}, {6.25, 14}, {6.916666666666667, 16}, {8.216666666666667, 17}, {9.25, 19}, {10.3, 21}}, {{13.016666666666667, 23}, {13.566666666666666, 25}, {15.833333333333334, 27}, {16.78333333333333, 29}, {17.53333333333333, 30}, {17.53333333333333, 31}, {17.53333333333333, 32}, {19.35, …	{{"Sacramento Kings", "Golden State Warriors"}, {106, 90}, {"2002", "03"}}
{{{2.4333333333333336, 2}, {4.566666666666666, 4}, {5.1, 5}, {6.916666666666667, 7}, {7.983333333333333, 9}, {10.233333333333334, 11}, {10.483333333333334, 12}}, {{14.05, 14}, {15.7, 16}, {17.85, 18}, {19.03333333333333, 20}, {20.05, 22}, {20.95, 23}, {21.46666666666667, 24}, {21.46666666666667, 25}, {23.53333333333333, 27}}, {{26.866666666666667, 29}, {27.3, 31}, {31.45, 33}, {33.11666666666667,…	{{{4.883333333333334, 2}, {6.1, 4}, {9.9, 6}, {11.35, 8}, {12., 10}}, {{12.45, 12}, {12.45, 13}, {12.65, 15}, {14.75, 17}, {19.383333333333333, 20}, {19.78333333333333, 22}, {20.21666666666667, 25}, {22.483333333333334, 27}}, {{24.21666666666667, 29}, {25.433333333333334, 30}, {25.433333333333334, 31}, {26.71666666666667, 32}, {26.71666666666667, 33}, {27.633333333333333, 35}, {28.416666666666668…	{{"Indiana Pacers", "Los Angeles Lakers"}, {60, 66}, {"2002", "03"}}
{{{2.216666666666667, 2}, {2.966666666666667, 4}, {4.35, 5}, {5.883333333333334, 6}, {7.816666666666666, 8}, {9.316666666666666, 10}, {9.983333333333334, 12}, {11.216666666666667, 14}, {11.683333333333334, 16}, {11.683333333333334, 17}}, {{15.05, 19}, {17.383333333333333, 21}, {17.883333333333333, 23}, {19., 25}, {19.95, 27}, {20.566666666666666, 29}, {23.9, 31}}, {{24.633333333333333, 32}, {24.6…	{{{0.38333333333333286, 2}, {4.666666666666667, 4}, {5.5, 6}, {7.283333333333333, 8}, {8.516666666666666, 9}, {8.516666666666666, 10}, {9., 12}, {9.65, 14}, {10.883333333333333, 16}, {11.466666666666667, 18}, {12., 20}}, {{13.65, 22}, {14.716666666666667, 24}, {15.95, 26}, {16.95, 28}, {18.666666666666668, 29}, {18.666666666666668, 30}, {19.666666666666668, 32}, {20.233333333333334, 34}, {20.85, …	{{"San Antonio", "Minnesota"}, {71, 78}, {"2002", "03"}}
{{{2.8000000000000007, 2}, {4.45, 4}, {7.6, 6}, {8.65, 9}, {9.366666666666667, 11}, {10.35, 13}, {10.983333333333334, 15}}, {{12.616666666666667, 17}, {14.8, 19}, {15.2, 21}, {17.2, 23}, {19.95, 25}, {23.616666666666667, 27}, {24., 29}}, {{24.816666666666666, 31}, {26.933333333333334, 33}, {27.516666666666666, 34}, {28.383333333333333, 36}, {29.066666666666666, 38}, {31.416666666666668, 40}, {32.…	{{{1.0666666666666664, 2}, {3.5, 4}, {4.95, 6}, {5.25, 8}, {6.733333333333333, 10}, {7.783333333333333, 12}, {9., 14}, {10., 15}, {10., 16}, {10.766666666666666, 18}, {11.416666666666666, 20}}, {{12.966666666666667, 21}, {14.45, 23}, {15.516666666666667, 26}, {16.133333333333333, 27}, {19.066666666666666, 29}, {21.333333333333336, 31}, {21.333333333333336, 32}, {22.983333333333334, 35}, {23.95, 3…	{{"Seattle SuperSonics", "New York Knicks"}, {71, 70}, {"2002", "03"}}
{{{0.3000000000000007, 2}, {1.0666666666666664, 4}, {1.833333333333334, 6}, {2.3000000000000007, 8}, {3.3166666666666664, 10}, {3.9000000000000004, 13}, {5.566666666666666, 15}, {6.416666666666667, 17}, {7.133333333333333, 19}, {8.5, 20}, {9.233333333333334, 22}, {9.983333333333334, 24}, {10.55, 27}, {11.15, 28}, {11.15, 29}}, {{13.2, 31}, {13.75, 33}, {14.366666666666667, 35}, {15.8, 37}, {16.48…	{{{1.3666666666666671, 2}, {3.0500000000000007, 4}, {3.4499999999999993, 6}, {7.416666666666667, 8}, {8.083333333333334, 10}, {9.566666666666666, 12}}, {{12.883333333333333, 13}, {12.883333333333333, 14}, {14.633333333333333, 16}, {15.05, 18}, {16.2, 20}, {17.316666666666666, 22}, {17.7, 24}, {18.383333333333333, 25}, {18.983333333333334, 27}, {19.383333333333333, 28}, {19.383333333333333, 29}, {…	{{"New Jersey Nets", "Philadelphia 76ers"}, {104, 95}, {"2002", "03"}}
{{{1.6999999999999993, 2}, {4.233333333333333, 4}, {4.816666666666666, 7}, {6.033333333333333, 9}, {8.016666666666666, 12}, {8.966666666666667, 14}, {9.766666666666666, 16}, {10.85, 18}}, {{15.75, 19}, {15.75, 20}, {16.28333333333333, 22}, {16.6, 24}, {17.166666666666668, 26}, {19.28333333333333, 28}, {19.28333333333333, 29}, {19.633333333333333, 32}, {19.633333333333333, 33}, {21.3, 34}, {21.466…	{{{0.5500000000000007, 2}, {1.4000000000000004, 4}, {3.633333333333333, 6}, {5.383333333333333, 8}, {6.383333333333333, 9}, {6.383333333333333, 10}, {6.983333333333333, 12}, {7.7, 14}, {8.25, 16}, {9.6, 19}}, {{12.75, 22}, {13.133333333333333, 25}, {13.816666666666666, 26}, {13.816666666666666, 27}, {14.333333333333334, 29}, {15.633333333333333, 31}, {16.03333333333333, 33}, {16.983333333333334, …	{{"Portland Trail Blazers", "Toronto Raptors"}, {70, 85}, {"2002", "03"}}
{{{5.633333333333334, 2}, {6.85, 4}}, {{12.25, 6}, {13.3, 7}, {13.716666666666667, 9}, {16.21666666666667, 11}, {16.983333333333334, 13}, {17.733333333333334, 15}, {20.25, 17}, {22.666666666666664, 20}}, {{24.316666666666666, 22}, {25., 24}, {25.816666666666666, 26}, {30.45, 27}, {31.1, 28}, {31.1, 29}, {34.05, 30}, {34.05, 31}, {34.483333333333334, 32}, {34.88333333333333, 34}, {35.3166666666666…	{{{0.36666666666666714, 2}, {1.1999999999999993, 5}, {2.2666666666666675, 7}, {2.6500000000000004, 9}, {3.5666666666666664, 11}, {4.233333333333333, 13}, {4.95, 15}, {5.883333333333334, 17}, {6.45, 19}, {7.2, 22}, {7.733333333333333, 24}, {7.733333333333333, 25}, {9., 27}, {9.316666666666666, 29}, {10.9, 31}}, {{13., 32}, {13., 33}, {15., 35}, {19.28333333333333, 36}, {21.21666666666667, 37}, {21…	{{"Cleveland Cavaliers", "Atlanta Hawks"}, {57, 79}, {"2002", "03"}}
{{{1.3166666666666664, 2}, {2.5666666666666664, 3}, {2.6999999999999993, 5}, {3.25, 7}, {4.45, 9}, {5.783333333333333, 10}, {6.633333333333334, 12}, {7.666666666666667, 14}, {8.016666666666666, 16}, {8.483333333333334, 18}, {8.95, 19}, {10.35, 21}, {11.05, 22}, {11.05, 23}, {11.483333333333334, 25}}, {{12.5, 26}, {12.5, 27}, {13.566666666666666, 28}, {14.066666666666666, 31}, {15.633333333333333,…	{{{3.083333333333334, 2}, {4.75, 4}, {5.45, 6}, {6.416666666666667, 8}, {6.85, 9}, {6.85, 10}, {7.45, 13}, {7.883333333333334, 15}, {8.866666666666667, 16}, {9.15, 18}, {9.6, 20}, {10.8, 22}, {11.8, 24}}, {{12.25, 26}, {12.816666666666666, 28}, {13.383333333333333, 30}, {13.866666666666667, 32}, {16.916666666666668, 34}, {19.03333333333333, 36}, {19.95, 38}, {20.46666666666667, 40}, {21.916666666…	{{"Miami Heat", "Dallas"}, {83, 95}, {"2002", "03"}}
{{{1.3666666666666671, 2}, {1.9000000000000004, 4}, {2.383333333333333, 6}, {3.2666666666666675, 9}, {3.883333333333333, 12}, {4.95, 14}, {6.533333333333333, 16}, {7.85, 18}, {8.566666666666666, 20}, {9.2, 23}, {9.766666666666666, 25}, {10.5, 28}, {11.116666666666667, 29}, {11.116666666666667, 30}}, {{13.133333333333333, 33}, {14.2, 35}, {17.03333333333333, 37}, {19.7, 39}, {20.3, 41}, {20.3, 42}…	{{{1.083333333333334, 2}, {1.7166666666666668, 3}, {1.7166666666666668, 4}, {2.133333333333333, 6}, {2.9499999999999993, 8}, {4.2, 10}, {5.416666666666667, 11}, {5.416666666666667, 12}, {6.633333333333334, 14}, {6.883333333333334, 16}, {8.15, 18}, {9., 20}, {9.5, 22}, {11.333333333333334, 24}, {11.533333333333333, 26}}, {{12.633333333333333, 28}, {14.383333333333333, 29}, {14.383333333333333, 30}…	{{"Golden State Warriors", "Los Angeles Clippers"}, {107, 95}, {"2002", "03"}}
{{{2.1999999999999993, 2}, {3.083333333333334, 4}, {3.5500000000000007, 6}, {4.216666666666667, 8}, {5.033333333333333, 10}, {5.533333333333333, 12}, {6.166666666666667, 14}, {6.566666666666666, 16}, {8.866666666666667, 18}, {9.65, 20}, {10.55, 22}, {11.716666666666667, 24}}, {{12.65, 27}, {13.016666666666667, 29}, {13.433333333333334, 31}, {16.916666666666668, 33}, {17.2, 34}, {17.41666666666666…	{{{0.9499999999999993, 2}, {2., 4}, {2.883333333333333, 5}, {2.883333333333333, 6}, {4., 8}, {4., 9}, {4.45, 11}, {4.85, 13}, {6.916666666666667, 15}, {7.85, 17}, {8.35, 19}, {9.3, 21}}, {{12.316666666666666, 24}, {13.2, 26}, {14.016666666666667, 28}, {15.316666666666666, 30}, {16.066666666666666, 32}, {16.53333333333333, 34}, {17.166666666666668, 36}, {17.633333333333333, 37}, {18.45, 39}, {20.7…	{{"Portland Trail Blazers", "Milwaukee Bucks"}, {89, 100}, {"2002", "03"}}
{{{0.5833333333333339, 2}, {1.1833333333333336, 4}, {3.633333333333333, 6}, {4.816666666666666, 8}, {6.533333333333333, 10}, {7.316666666666666, 12}, {7.883333333333334, 14}, {8.433333333333334, 16}, {9.016666666666666, 18}, {10.333333333333334, 20}, {11.883333333333333, 22}, {11.883333333333333, 23}}, {{12.683333333333334, 25}, {13.016666666666667, 28}, {13.616666666666667, 30}, {15.05, 32}, {16…	{{{1.4333333333333336, 1}, {2., 3}, {2.8166666666666664, 5}, {3.366666666666667, 7}, {3.9499999999999993, 9}, {4.666666666666667, 11}, {5.066666666666666, 13}, {5.733333333333333, 15}, {6.283333333333333, 17}, {7.566666666666666, 19}, {8.216666666666667, 20}, {9.333333333333334, 21}, {9.333333333333334, 22}, {9.8, 23}, {10.05, 24}, {10.05, 25}}, {{12.383333333333333, 27}, {14., 29}, {14.8, 32}, {…	{{"Houston", "Phoenix Suns"}, {92, 104}, {"2002", "03"}}
{{{0.25, 2}, {1.083333333333334, 3}, {1.083333333333334, 4}, {1.8666666666666671, 7}, {4.233333333333333, 10}, {4.95, 12}, {5.783333333333333, 13}, {6.783333333333333, 15}, {7.166666666666667, 17}, {7.983333333333333, 20}, {8.616666666666667, 21}, {8.616666666666667, 22}, {9.116666666666667, 24}}, {{12.65, 27}, {14.5, 29}, {15.65, 30}, {17.133333333333333, 31}, {18.35, 33}, {19.03333333333333, 35…	{{{0.6166666666666671, 1}, {0.6166666666666671, 2}, {2.083333333333334, 4}, {3.0666666666666664, 6}, {3.716666666666667, 8}, {4.483333333333333, 9}, {4.483333333333333, 10}, {6.533333333333333, 12}, {7.483333333333333, 13}, {7.483333333333333, 14}, {9.433333333333334, 16}, {10.25, 17}, {10.25, 18}, {10.6, 19}, {10.6, 20}, {11.583333333333334, 22}, {11.583333333333334, 23}}, {{12.333333333333334, …	{{"Minnesota", "Utah"}, {101, 110}, {"2002", "03"}}
{{{0.6333333333333329, 1}, {2.383333333333333, 2}, {5.133333333333333, 4}, {5.7, 6}, {10., 7}, {10.65, 8}, {11.333333333333334, 10}}, {{14.383333333333333, 12}, {15.45, 13}, {16.03333333333333, 14}, {16.566666666666666, 15}, {16.566666666666666, 16}, {17.21666666666667, 18}, {17.7, 20}, {19.45, 22}, {20.233333333333334, 23}, {20.233333333333334, 24}, {20.933333333333334, 26}, {21.21666666666667, …	{{{0.6333333333333329, 2}, {1.0666666666666664, 4}, {4.166666666666667, 6}, {5.45, 8}, {6.133333333333333, 10}, {7.6, 12}, {8.733333333333334, 14}, {11., 16}}, {{12.55, 17}, {12.55, 18}, {13.066666666666666, 19}, {13.066666666666666, 20}, {13.816666666666666, 23}, {14.716666666666667, 25}, {15.15, 26}, {15.15, 27}, {15.633333333333333, 29}, {17., 31}, {18.483333333333334, 33}, {19.2, 35}, {19.2, …	{{"Detroit Pistons", "Charlotte Hornets"}, {69, 70}, {"2002", "03"}}
{{{0.8833333333333329, 2}, {1.6166666666666671, 4}, {2.0666666666666664, 6}, {2.9000000000000004, 8}, {3.6999999999999993, 10}, {4.283333333333333, 12}, {4.783333333333333, 13}, {5.6, 15}, {6.1, 17}, {7.783333333333333, 19}, {8.15, 21}, {9.666666666666666, 23}, {11.05, 25}}, {{14.183333333333334, 27}, {16.2, 30}, {19., 31}, {19.066666666666666, 33}, {19.633333333333333, 35}, {20.166666666666664, …	{{{0.6166666666666671, 2}, {3.366666666666667, 4}, {4.1, 6}, {4.483333333333333, 8}, {7.166666666666667, 10}, {8.55, 12}, {9.1, 14}, {10.483333333333334, 15}, {11.266666666666667, 17}}, {{13.333333333333334, 19}, {13.833333333333334, 21}, {14.883333333333333, 23}, {15.65, 26}, {16.53333333333333, 28}, {17.35, 30}, {18.233333333333334, 31}, {20.583333333333336, 33}, {21.233333333333334, 34}, {22.1…	{{"Chicago Bulls", "New Jersey Nets"}, {84, 77}, {"2002", "03"}}
{{{1.3833333333333329, 2}, {2.5666666666666664, 4}, {3.75, 6}, {5.25, 8}, {6.316666666666666, 10}, {11.583333333333334, 12}, {11.966666666666667, 14}}, {{12.7, 16}, {13.15, 18}, {13.633333333333333, 20}, {14.333333333333334, 21}, {17.566666666666666, 23}, {18.25, 24}, {18.25, 25}, {20.78333333333333, 27}, {21.766666666666666, 29}, {22.85, 31}, {23.583333333333336, 32}, {23.583333333333336, 33}}, …	{{{0.36666666666666714, 2}, {1.0166666666666675, 4}, {3.5, 6}, {4.1, 8}, {4.85, 10}, {5.633333333333334, 11}, {5.633333333333334, 12}, {6.633333333333334, 14}, {7.916666666666667, 16}, {11.783333333333333, 17}}, {{12.366666666666667, 19}, {12.883333333333333, 21}, {13.383333333333333, 24}, {13.933333333333334, 26}, {15.833333333333334, 27}, {15.833333333333334, 28}, {16.53333333333333, 30}, {17.9…	{{"San Antonio", "New York Knicks"}, {74, 87}, {"2002", "03"}}
{{{2.383333333333333, 3}, {4.416666666666667, 5}, {7.883333333333334, 6}, {7.883333333333334, 7}, {9.5, 9}, {10.433333333333334, 10}, {10.8, 12}}, {{14.366666666666667, 14}, {14.883333333333333, 15}, {16.816666666666666, 16}, {18.45, 18}, {19.133333333333333, 20}, {21.96666666666667, 22}, {23.53333333333333, 24}, {23.916666666666664, 25}, {23.916666666666664, 26}}, {{24.183333333333334, 27}, {24.…	{{{1.583333333333334, 2}, {4.066666666666666, 4}, {5.733333333333333, 6}, {7.166666666666667, 8}, {7.533333333333333, 10}, {8.433333333333334, 13}, {8.933333333333334, 15}}, {{13.083333333333334, 17}, {13.8, 19}, {13.8, 20}, {15.083333333333334, 23}, {15.7, 24}, {15.7, 25}, {17.53333333333333, 26}, {17.53333333333333, 27}, {18.816666666666666, 28}, {18.816666666666666, 29}, {19.45, 30}, {20.05, 3…	{{"Indiana Pacers", "Sacramento Kings"}, {52, 68}, {"2002", "03"}}
{{{0.9000000000000004, 2}, {2.466666666666667, 4}, {3.0666666666666664, 6}, {5.133333333333333, 8}, {5.733333333333333, 10}, {9.05, 12}, {9.75, 15}}, {{12.25, 17}, {12.95, 19}, {14.9, 20}, {14.9, 21}, {16.066666666666666, 23}, {17., 25}, {18.1, 27}, {19.28333333333333, 28}, {19.28333333333333, 29}, {21.25, 31}, {21.816666666666666, 33}}, {{25.5, 35}, {26.066666666666666, 38}, {27.5, 40}, {27.8666…	{{{2.1999999999999993, 2}, {2.8166666666666664, 4}, {4.216666666666667, 6}, {4.783333333333333, 7}, {4.783333333333333, 8}, {6.7, 9}, {6.7, 10}, {7.7, 11}, {9.983333333333334, 13}, {10.983333333333334, 16}}, {{13.183333333333334, 18}, {15.7, 20}, {16.45, 22}, {17.666666666666668, 24}, {18.53333333333333, 27}, {19.816666666666666, 29}, {23.066666666666666, 30}, {23.066666666666666, 31}, {24., 33}}…	{{"Orlando Magic", "Washington Wizards"}, {79, 77}, {"2002", "03"}}
{{{1.1333333333333329, 2}, {2.883333333333333, 4}, {4.033333333333333, 7}, {4.7, 8}, {8.866666666666667, 10}, {9.95, 12}, {10.433333333333334, 14}, {11.566666666666666, 15}}, {{12.75, 17}, {13.316666666666666, 18}, {13.316666666666666, 19}, {13.933333333333334, 21}, {14.5, 22}, {15.316666666666666, 23}, {15.316666666666666, 24}, {17.133333333333333, 26}, {18.066666666666666, 28}, {19.033333333333…	{{{0.13333333333333286, 2}, {0.5, 4}, {1.4666666666666668, 6}, {1.4666666666666668, 7}, {2., 9}, {4.45, 11}, {5.7, 13}, {6.666666666666667, 15}, {7.5, 17}, {9.666666666666666, 18}, {10.266666666666666, 20}, {11.3, 22}, {11.95, 24}}, {{13.383333333333333, 25}, {13.383333333333333, 26}, {14., 28}, {16.1, 30}, {16.78333333333333, 32}, {17.816666666666666, 33}, {17.816666666666666, 34}, {18.316666666…	{{"Philadelphia 76ers", "Toronto Raptors"}, {84, 94}, {"2002", "03"}}
{{{0.6166666666666671, 2}, {1., 4}, {2.5166666666666675, 6}, {3.3166666666666664, 7}, {3.3166666666666664, 8}, {8.966666666666667, 10}, {9.566666666666666, 11}, {9.566666666666666, 12}, {10.383333333333333, 14}, {11.283333333333333, 16}, {11.866666666666667, 18}}, {{13.266666666666667, 20}, {14.833333333333334, 22}, {15.5, 24}, {17.066666666666666, 26}, {17.983333333333334, 28}, {18.5, 29}, {18.5…	{{{1.9499999999999993, 2}, {2.216666666666667, 4}, {3., 6}, {5.6, 8}, {6.133333333333333, 10}, {6.733333333333333, 12}, {8.566666666666666, 14}, {9.233333333333334, 16}, {10., 19}, {10.716666666666667, 21}, {11.566666666666666, 23}, {11.983333333333333, 25}}, {{12.95, 27}, {13.566666666666666, 29}, {14.05, 31}, {15.25, 33}, {15.816666666666666, 34}, {15.816666666666666, 35}, {16.383333333333333, …	{{"Seattle SuperSonics", "Memphis"}, {64, 94}, {"2002", "03"}}
{{{1.3166666666666664, 2}, {2.133333333333333, 4}, {3.1500000000000004, 6}, {3.633333333333333, 8}, {4.2, 10}, {4.783333333333333, 13}, {5.316666666666666, 15}, {6.633333333333334, 17}, {7.666666666666667, 19}, {8.216666666666667, 20}, {8.216666666666667, 21}, {8.816666666666666, 23}, {9.666666666666666, 25}, {11.75, 27}, {12., 29}}, {{12.316666666666666, 31}, {12.316666666666666, 32}, {13.516666…	{{{1.75, 2}, {2.4000000000000004, 3}, {2.4000000000000004, 4}, {2.8000000000000007, 6}, {5.733333333333333, 8}, {6.35, 10}, {7.416666666666667, 12}, {8.033333333333333, 14}, {9.083333333333334, 15}, {10.35, 17}, {10.35, 18}}, {{13.133333333333333, 20}, {17.816666666666666, 21}, {17.816666666666666, 22}, {18.45, 24}, {18.816666666666666, 25}, {19.78333333333333, 27}, {20.7, 29}, {21.71666666666667…	{{"Memphis", "Atlanta Hawks"}, {95, 68}, {"2002", "03"}}
{{{0.38333333333333286, 2}, {2.25, 4}, {4.816666666666666, 6}, {5.783333333333333, 8}, {6.983333333333333, 10}, {8.15, 11}, {9.566666666666666, 12}, {10.25, 13}, {10.25, 14}, {10.766666666666666, 15}, {10.766666666666666, 16}, {10.916666666666666, 19}}, {{13.316666666666666, 21}, {14., 23}, {15.333333333333334, 24}, {15.333333333333334, 25}, {15.966666666666667, 26}, {17., 27}, {17.53333333333333…	{{{1.5, 2}, {3.216666666666667, 4}, {3.6999999999999993, 6}, {4.533333333333333, 8}, {6.566666666666666, 11}, {8.366666666666667, 13}, {9.266666666666666, 15}, {10., 17}, {10.5, 18}, {10.5, 19}, {11.066666666666666, 20}}, {{12.266666666666667, 22}, {12.933333333333334, 24}, {13.65, 25}, {13.65, 26}, {14.633333333333333, 28}, {15.05, 30}, {16.28333333333333, 32}, {18.35, 33}, {18.95, 36}, {19.6333…	{{"Boston Celtics", "Philadelphia 76ers"}, {94, 100}, {"2002", "03"}}
{{{1.2166666666666668, 2}, {2.1500000000000004, 4}, {3.5, 6}, {4., 8}, {4.45, 10}, {5.066666666666666, 12}, {5.533333333333333, 14}, {6.383333333333333, 16}, {6.95, 18}, {7.666666666666667, 19}, {7.666666666666667, 20}, {8.183333333333334, 22}, {8.816666666666666, 24}, {9.45, 25}, {9.45, 26}, {10.033333333333333, 29}, {11.5, 31}}, {{12.266666666666667, 33}, {13.883333333333333, 34}, {13.883333333…	{{{0.7666666666666675, 2}, {3.4000000000000004, 4}, {4.75, 5}, {4.75, 6}, {5.983333333333333, 8}, {9.6, 10}}, {{12.683333333333334, 12}, {15.4, 14}, {16.133333333333333, 16}, {16.666666666666668, 18}, {17.28333333333333, 19}, {17.416666666666668, 21}, {19.21666666666667, 23}, {21.3, 25}}, {{24.816666666666666, 27}, {25.883333333333333, 29}, {27.2, 31}, {30.28333333333333, 33}, {30.733333333333334…	{{"Sacramento Kings", "Portland Trail Blazers"}, {107, 58}, {"2002", "03"}}
{{{0.25, 1}, {0.25, 2}, {1., 4}, {2., 6}, {2.25, 8}, {2.5, 10}, {5.066666666666666, 12}, {6.45, 14}, {7.066666666666666, 15}, {7.066666666666666, 16}, {8.466666666666667, 17}, {8.466666666666667, 18}, {9.166666666666666, 20}, {9.766666666666666, 22}, {11.033333333333333, 23}, {11.966666666666667, 24}, {11.966666666666667, 25}}, {{12.55, 27}, {14.316666666666666, 29}, {16.483333333333334, 31}, {17…	{{{0.6500000000000004, 2}, {1.3833333333333329, 4}, {1.3833333333333329, 5}, {1.7666666666666675, 7}, {3.083333333333334, 9}, {6.75, 11}, {7.816666666666666, 13}, {11.316666666666666, 14}, {11.316666666666666, 15}}, {{13.566666666666666, 17}, {14., 19}, {15.566666666666666, 21}, {16.133333333333333, 23}, {17.28333333333333, 25}, {19.316666666666666, 28}, {20.46666666666667, 30}, {20.85, 31}, {21.…	{{"Denver", "Utah"}, {101, 82}, {"2002", "03"}}
{{{1.2666666666666675, 2}, {2.1999999999999993, 4}, {2.6999999999999993, 5}, {2.6999999999999993, 6}, {3.6833333333333336, 8}, {5.133333333333333, 10}, {5.783333333333333, 12}, {5.983333333333333, 14}, {7.066666666666666, 17}, {9.233333333333334, 19}, {9.616666666666667, 21}, {10.616666666666667, 22}}, {{12.616666666666667, 24}, {13.7, 26}, {15.083333333333334, 27}, {15.083333333333334, 28}, {15.…	{{{0.4499999999999993, 2}, {3., 4}, {3.4499999999999993, 6}, {4., 8}, {6.5, 11}, {7.883333333333334, 13}, {8.916666666666666, 16}, {10.716666666666667, 17}, {11.15, 18}}, {{12.366666666666667, 20}, {14.766666666666667, 22}, {16.733333333333334, 24}, {17.483333333333334, 26}, {18.066666666666666, 28}, {18.53333333333333, 30}, {20.2, 32}, {21.03333333333333, 34}, {21.816666666666666, 35}, {22.63333…	{{"Atlanta Hawks", "Cleveland Cavaliers"}, {103, 96}, {"2002", "03"}}
{{{1., 3}, {2.25, 4}, {2.25, 5}, {3.9000000000000004, 7}, {4.316666666666666, 9}, {4.733333333333333, 11}, {6.566666666666666, 13}, {10.433333333333334, 15}, {11.016666666666667, 16}, {11.016666666666667, 17}}, {{12.316666666666666, 19}, {13.95, 21}, {14.45, 23}, {15.633333333333333, 25}, {16.2, 27}, {17.483333333333334, 28}, {17.483333333333334, 29}, {17.95, 31}, {19.066666666666666, 33}, {20.16…	{{{2.5666666666666664, 2}, {3.6999999999999993, 4}, {4.216666666666667, 6}, {4.633333333333334, 8}, {6.133333333333333, 10}, {7.316666666666666, 12}, {9.933333333333334, 14}, {11.35, 15}, {11.7, 17}}, {{13.133333333333333, 19}, {13.683333333333334, 20}, {13.683333333333334, 21}, {14.116666666666667, 24}, {15.366666666666667, 25}, {17.35, 27}, {18.166666666666668, 29}, {20.78333333333333, 31}, {21…	{{"Phoenix Suns", "Dallas"}, {81, 62}, {"2002", "03"}}
{{{1.1166666666666671, 2}, {1.6500000000000004, 4}, {6.316666666666666, 7}, {6.983333333333333, 9}, {8.716666666666667, 12}, {9.4, 15}, {9.916666666666666, 17}, {10.883333333333333, 19}, {11.966666666666667, 21}}, {{14.466666666666667, 23}, {15.883333333333333, 25}, {16.53333333333333, 27}, {16.916666666666668, 29}, {18.383333333333333, 31}, {20.416666666666664, 33}, {20.75, 35}, {21.116666666666…	{{{0.6999999999999993, 2}, {2.1999999999999993, 4}, {2.5666666666666664, 5}, {2.8000000000000007, 6}, {2.8000000000000007, 7}, {3.1833333333333336, 9}, {3.8166666666666664, 11}, {4.533333333333333, 13}, {5.45, 15}, {6.033333333333333, 17}, {7.35, 19}, {7.95, 21}, {11.25, 22}, {11.25, 23}}, {{12.25, 25}, {13.25, 27}, {13.833333333333334, 28}, {14.183333333333334, 30}, {14.966666666666667, 32}, {16…	{{"Miami Heat", "Detroit Pistons"}, {78, 93}, {"2002", "03"}}
{{{0.3000000000000007, 2}, {0.6500000000000004, 4}, {2.833333333333334, 5}, {3.383333333333333, 7}, {3.883333333333333, 9}, {5.066666666666666, 11}, {5.533333333333333, 13}, {6.783333333333333, 14}, {6.783333333333333, 15}, {7.633333333333334, 17}, {8.35, 19}, {8.966666666666667, 21}, {9.583333333333334, 24}, {11.166666666666666, 26}}, {{14.133333333333333, 28}, {14.616666666666667, 30}, {15.1333…	{{{1., 2}, {1.3166666666666664, 4}, {2.383333333333333, 6}, {2.966666666666667, 9}, {3.633333333333333, 11}, {4.1, 13}, {4.666666666666667, 15}, {5.283333333333333, 17}, {7.066666666666666, 19}, {8.05, 21}, {8.716666666666667, 23}, {9.966666666666667, 25}, {10.883333333333333, 27}, {11.566666666666666, 29}, {11.966666666666667, 31}}, {{13.816666666666666, 33}, {14.4, 36}, {14.883333333333333, 38}…	{{"Toronto Raptors", "Houston"}, {112, 109}, {"2002", "03"}}
{{{0.8833333333333329, 2}, {1.75, 4}, {4.416666666666667, 6}, {5.133333333333333, 8}, {6.533333333333333, 11}, {8.066666666666666, 13}, {8.566666666666666, 16}, {9.033333333333333, 18}, {9.433333333333334, 20}, {10.433333333333334, 21}, {10.433333333333334, 22}, {10.883333333333333, 24}, {11.316666666666666, 26}}, {{12.4, 28}, {14.133333333333333, 30}, {15.083333333333334, 33}, {16.63333333333333…	{{{2.25, 2}, {3.466666666666667, 4}, {3.8166666666666664, 6}, {4.2, 7}, {5.633333333333334, 9}, {6.233333333333333, 11}, {6.883333333333334, 12}, {8.266666666666666, 14}, {9.65, 16}, {10.65, 18}, {11.116666666666667, 20}, {11.5, 23}}, {{12.633333333333333, 25}, {14.316666666666666, 27}, {14.316666666666666, 28}, {14.766666666666667, 30}, {15.683333333333334, 32}, {16.233333333333334, 33}, {17.383…	{{"Orlando Magic", "Indiana Pacers"}, {111, 98}, {"2002", "03"}}
{{{2.2666666666666675, 2}, {3.0166666666666675, 4}, {3.3166666666666664, 6}, {4.383333333333333, 8}, {4.916666666666667, 10}, {7.883333333333334, 13}, {8.483333333333334, 16}, {10.416666666666666, 18}, {11., 19}, {11.333333333333334, 21}}, {{12.583333333333334, 23}, {15.2, 25}, {15.833333333333334, 26}, {16.566666666666666, 27}, {16.916666666666668, 29}, {17.483333333333334, 31}, {18., 33}, {19.1…	{{{0.6166666666666671, 2}, {2., 4}, {2.6999999999999993, 6}, {4.133333333333333, 8}, {5.1, 10}, {6.533333333333333, 12}, {7.133333333333333, 15}, {7.566666666666666, 17}, {8.183333333333334, 19}, {8.6, 20}, {8.6, 21}}, {{13.333333333333334, 22}, {13.75, 23}, {13.75, 24}, {15., 25}, {15., 26}, {18.45, 29}, {18.883333333333333, 31}, {20.03333333333333, 33}, {20.55, 35}, {21.05, 37}, {22.48333333333…	{{"New Jersey Nets", "Los Angeles Lakers"}, {101, 92}, {"2002", "03"}}
{{{0.1999999999999993, 3}, {0.75, 5}, {1.5166666666666675, 7}, {2.0500000000000007, 9}, {3., 10}, {3., 11}, {3.6833333333333336, 13}, {5.633333333333334, 15}, {8.2, 18}, {9.116666666666667, 20}, {9.7, 22}, {10.35, 24}}, {{12.65, 26}, {15.2, 27}, {15.2, 28}, {16.5, 30}, {16.816666666666666, 32}, {17.7, 34}, {19.28333333333333, 35}, {19.28333333333333, 36}, {20.416666666666664, 38}, {20.83333333333…	{{{0.4666666666666668, 2}, {1.2166666666666668, 4}, {2.3166666666666664, 6}, {3.9499999999999993, 8}, {4.783333333333333, 10}, {5.316666666666666, 13}, {5.85, 14}, {5.85, 15}, {6.416666666666667, 17}, {7.216666666666667, 19}, {8.016666666666666, 20}, {8.016666666666666, 21}, {8.433333333333334, 23}, {8.866666666666667, 25}, {9.433333333333334, 27}, {11.683333333333334, 29}}, {{13.966666666666667,…	{{"Milwaukee Bucks", "New York Knicks"}, {89, 89}, {"2002", "03"}}
{{{0.7166666666666668, 1}, {0.7166666666666668, 2}, {2.4000000000000004, 4}, {2.966666666666667, 6}, {4.383333333333333, 8}, {5.316666666666666, 9}, {6.733333333333333, 11}, {7.1, 12}, {7.1, 13}, {8.033333333333333, 15}, {8.55, 17}, {9.033333333333333, 19}, {10.116666666666667, 20}, {10.266666666666666, 22}, {10.766666666666666, 24}, {12., 26}}, {{12.2, 28}, {12.7, 30}, {13.133333333333333, 32}, …	{{{0.40000000000000036, 3}, {0.9499999999999993, 4}, {0.9499999999999993, 5}, {1.2666666666666675, 7}, {1.6999999999999993, 9}, {4., 11}, {5.033333333333333, 13}, {6.166666666666667, 15}, {6.983333333333333, 17}, {7.383333333333333, 19}, {9.75, 20}, {11.716666666666667, 22}}, {{13.466666666666667, 25}, {14.3, 27}, {16.666666666666668, 28}, {17.566666666666666, 30}, {18.133333333333333, 32}, {18.1…	{{"Golden State Warriors", "San Antonio"}, {109, 88}, {"2002", "03"}}
{{{0.31666666666666643, 2}, {0.8833333333333329, 4}, {1.5666666666666664, 7}, {2.116666666666667, 9}, {2.4333333333333336, 11}, {3.116666666666667, 14}, {4., 16}, {4.383333333333333, 19}, {4.983333333333333, 21}, {7.1, 23}, {7.75, 25}, {9.15, 27}, {10.183333333333334, 29}, {10.833333333333334, 31}, {11.266666666666667, 33}, {11.616666666666667, 34}, {11.783333333333333, 35}}, {{14.383333333333333…	{{{1.2666666666666675, 2}, {2.8166666666666664, 4}, {3.466666666666667, 5}, {5.533333333333333, 6}, {5.533333333333333, 7}, {6.283333333333333, 9}, {6.75, 12}, {8.033333333333333, 14}, {8.033333333333333, 15}, {9.416666666666666, 17}, {9.416666666666666, 18}, {9.833333333333334, 20}, {11.1, 22}, {11.1, 23}}, {{12.5, 25}, {12.933333333333334, 28}, {13.466666666666667, 30}, {13.95, 32}, {15.2, 34},…	{{"Minnesota", "Seattle SuperSonics"}, {97, 81}, {"2002", "03"}}
{{{0.5166666666666675, 3}, {2.1833333333333336, 5}, {2.866666666666667, 6}, {3.5666666666666664, 8}, {3.883333333333333, 10}, {4.6, 12}, {5.483333333333333, 14}, {6.133333333333333, 16}, {6.816666666666666, 19}, {7.383333333333333, 21}, {7.983333333333333, 23}, {8.483333333333334, 24}, {9.033333333333333, 26}, {10.266666666666666, 28}, {10.8, 29}, {10.8, 30}, {11.616666666666667, 32}}, {{12.38333…	{{{0.2666666666666675, 2}, {1.3166666666666664, 4}, {1.7666666666666675, 6}, {3.1833333333333336, 8}, {5.2, 10}, {6.533333333333333, 12}, {7.066666666666666, 14}, {7.7, 16}, {8.2, 18}, {11.383333333333333, 19}, {11.983333333333333, 20}, {11.983333333333333, 21}}, {{12.833333333333334, 24}, {13.466666666666667, 26}, {14.4, 27}, {15.816666666666666, 29}, {17.6, 31}, {18.133333333333333, 33}, {20.21…	{{"Chicago Bulls", "Washington Wizards"}, {115, 90}, {"2002", "03"}}
{{{0.38333333333333286, 2}, {1.0166666666666675, 4}, {1.2166666666666668, 6}, {1.6333333333333329, 7}, {2.1999999999999993, 9}, {2.716666666666667, 10}, {3.1833333333333336, 11}, {3.1833333333333336, 12}, {3.6999999999999993, 14}, {4.133333333333333, 17}, {5.2, 19}, {5.533333333333333, 20}, {5.533333333333333, 21}, {5.85, 23}, {6.566666666666666, 24}, {6.566666666666666, 25}, {7.1, 27}, {7.816666…	{{{0.6999999999999993, 2}, {3.3166666666666664, 4}, {3.883333333333333, 5}, {4.75, 7}, {4.983333333333333, 9}, {5.35, 11}, {6.2, 12}, {6.783333333333333, 14}, {7.633333333333334, 16}, {8.083333333333334, 17}, {8.083333333333334, 18}, {9.683333333333334, 21}, {11.216666666666667, 23}, {11.733333333333333, 25}}, {{13.066666666666666, 26}, {14.466666666666667, 29}, {15.45, 31}, {16.1, 33}, {16.91666…	{{"Orlando Magic", "Boston Celtics"}, {130, 110}, {"2002", "03"}}
{{{1.2666666666666675, 2}, {2.3166666666666664, 4}, {4.316666666666666, 6}, {5.2, 8}, {5.733333333333333, 10}, {6.1, 12}, {6.85, 15}, {7.916666666666667, 18}, {10., 20}, {11.066666666666666, 22}, {11.533333333333333, 24}}, {{12.366666666666667, 26}, {12.883333333333333, 28}, {16.5, 30}, {16.5, 31}, {19.25, 33}, {20.96666666666667, 34}, {21.46666666666667, 35}, {21.46666666666667, 36}, {22.05, 38}…	{{{0.36666666666666714, 2}, {1., 3}, {1.6333333333333329, 4}, {1.6333333333333329, 5}, {2.0666666666666664, 7}, {3.0666666666666664, 9}, {3.383333333333333, 10}, {8.266666666666666, 12}, {8.933333333333334, 14}, {9.783333333333333, 15}, {10.483333333333334, 17}, {11.383333333333333, 19}}, {{12.633333333333333, 21}, {13.133333333333333, 23}, {13.616666666666667, 25}, {16.78333333333333, 27}, {17.1…	{{"Miami Heat", "Chicago Bulls"}, {87, 92}, {"2002", "03"}}
{{{0.8666666666666671, 2}, {2.6999999999999993, 4}, {5.916666666666667, 6}, {8.283333333333333, 8}, {8.783333333333333, 10}, {9.183333333333334, 12}, {10., 14}, {10.6, 17}}, {{12.3, 19}, {13.316666666666666, 22}, {14.95, 24}, {16.85, 25}, {17.483333333333334, 27}, {17.983333333333334, 29}, {19.416666666666668, 31}, {19.78333333333333, 32}, {19.78333333333333, 33}, {20.2, 35}, {22.46666666666667, …	{{{0.5166666666666675, 2}, {1.8166666666666664, 4}, {3.9499999999999993, 6}, {6.2, 8}, {7.45, 10}, {8.05, 12}, {8.933333333333334, 14}, {9.65, 16}, {10.333333333333334, 18}, {10.983333333333334, 20}, {11.983333333333333, 22}}, {{13.833333333333334, 24}, {14.116666666666667, 26}, {17.733333333333334, 27}, {19.21666666666667, 29}, {20.416666666666664, 30}, {20.416666666666664, 31}, {21.3, 34}, {21.…	{{"Los Angeles Clippers", "Milwaukee Bucks"}, {92, 78}, {"2002", "03"}}
{{{0.5666666666666664, 2}, {1.25, 4}, {2.366666666666667, 6}, {3.133333333333333, 8}, {3.6833333333333336, 11}, {6.1, 13}, {6.566666666666666, 14}, {7.033333333333333, 15}, {8.05, 17}, {9.466666666666667, 19}, {9.966666666666667, 21}, {11.416666666666666, 23}}, {{13., 25}, {14.4, 26}, {19.566666666666666, 28}, {20.8, 30}, {21.25, 33}, {23.583333333333336, 35}}, {{24.75, 37}, {25.45, 39}, {27.7166…	{{{0.2666666666666675, 1}, {0.2666666666666675, 2}, {4.033333333333333, 4}, {5.166666666666667, 6}, {7.5, 8}, {8.433333333333334, 10}, {8.983333333333334, 13}, {10.283333333333333, 15}}, {{16.21666666666667, 17}, {18.35, 19}, {18.883333333333333, 20}, {18.983333333333334, 22}, {19.85, 24}, {20.983333333333334, 27}, {22.03333333333333, 29}, {22.933333333333334, 31}}, {{24.366666666666667, 34}, {25…	{{"Cleveland Cavaliers", "Philadelphia 76ers"}, {85, 76}, {"2002", "03"}}
{{{0.2666666666666675, 2}, {1.3000000000000007, 4}, {2.2666666666666675, 6}, {3.633333333333333, 7}, {3.633333333333333, 8}, {4.733333333333333, 10}, {5.783333333333333, 12}, {7.483333333333333, 14}, {8.316666666666666, 16}, {9.816666666666666, 18}, {10.283333333333333, 20}, {11.683333333333334, 22}}, {{13.3, 24}, {14.633333333333333, 26}, {16., 27}, {16., 28}, {16.35, 30}, {16.983333333333334, 3…	{{{0.9499999999999993, 2}, {2.4499999999999993, 3}, {2.4499999999999993, 4}, {3.0166666666666675, 7}, {3.8166666666666664, 9}, {6., 11}, {7.816666666666666, 13}, {8.466666666666667, 15}, {8.933333333333334, 17}, {9.466666666666667, 19}, {10.1, 21}, {11.283333333333333, 23}, {11.966666666666667, 25}}, {{12.333333333333334, 28}, {12.766666666666667, 29}, {12.95, 30}, {14.366666666666667, 32}, {15.7…	{{"New Jersey Nets", "Phoenix Suns"}, {89, 85}, {"2002", "03"}}
{{{0.6166666666666671, 1}, {0.6166666666666671, 2}, {1.6500000000000004, 4}, {2.583333333333334, 6}, {4.666666666666667, 8}, {5.733333333333333, 10}, {7.166666666666667, 12}, {7.816666666666666, 13}, {7.816666666666666, 14}, {9.75, 16}, {11.366666666666667, 18}}, {{12.316666666666666, 20}, {12.866666666666667, 23}, {14.016666666666667, 25}, {15.116666666666667, 27}, {16.316666666666666, 29}, {16.…	{{{0.38333333333333286, 2}, {1.333333333333334, 4}, {2.3000000000000007, 5}, {3.616666666666667, 7}, {5.45, 9}, {6.066666666666666, 11}, {8.45, 13}, {8.983333333333334, 16}, {10.616666666666667, 18}, {11.783333333333333, 20}}, {{13.25, 23}, {13.75, 25}, {14.816666666666666, 27}, {18.483333333333334, 28}, {18.483333333333334, 29}, {18.916666666666668, 31}, {21.3, 34}, {22.183333333333334, 35}, {22…	{{"Minnesota", "Portland Trail Blazers"}, {85, 78}, {"2002", "03"}}
{{{0.6166666666666671, 2}, {1.2666666666666675, 4}, {3.3166666666666664, 6}, {3.583333333333334, 8}, {4.1, 10}, {4.666666666666667, 12}, {5.85, 14}, {6.666666666666667, 16}, {8.733333333333334, 17}, {8.733333333333334, 18}, {9.983333333333334, 19}, {9.983333333333334, 20}, {11.866666666666667, 21}, {11.866666666666667, 22}}, {{12.25, 24}, {13.7, 26}, {14.716666666666667, 28}, {16.233333333333334,…	{{{3., 2}, {4.383333333333333, 4}, {4.95, 6}, {6.133333333333333, 8}, {6.983333333333333, 10}, {7.5, 12}, {9., 13}, {9.25, 15}, {9.75, 16}, {10.766666666666666, 18}, {11.933333333333334, 19}, {11.933333333333334, 20}}, {{14.133333333333333, 22}, {15.016666666666667, 24}, {15.866666666666667, 26}, {17.45, 28}, {17.95, 29}, {18.35, 31}, {18.35, 32}, {18.666666666666668, 34}, {19.166666666666668, 36…	{{"Los Angeles Lakers", "Utah"}, {92, 84}, {"2002", "03"}}
{{{0.6333333333333329, 2}, {0.9666666666666668, 4}, {1.5, 6}, {2.0666666666666664, 8}, {3.0500000000000007, 10}, {3.5, 12}, {4.283333333333333, 14}, {4.783333333333333, 17}, {5.233333333333333, 19}, {6.85, 22}, {7.483333333333333, 24}, {8.2, 26}, {9.733333333333334, 27}, {10.416666666666666, 28}, {11., 30}, {11.383333333333333, 31}, {11.95, 32}, {11.95, 33}}, {{12.75, 35}, {13.516666666666667, 37…	{{{1.3000000000000007, 2}, {2.4499999999999993, 4}, {2.833333333333334, 6}, {3.333333333333334, 8}, {5.6, 10}, {6.416666666666667, 11}, {6.533333333333333, 13}, {7.916666666666667, 15}, {9.266666666666666, 17}, {10.133333333333333, 18}, {10.133333333333333, 19}, {10.65, 20}, {11.3, 22}, {11.55, 23}, {11.55, 24}}, {{12.316666666666666, 26}, {13.083333333333334, 29}, {14., 32}, {14.516666666666667,…	{{"Toronto Raptors", "Dallas"}, {120, 103}, {"2002", "03"}}
{{{1.5666666666666664, 1}, {2.1999999999999993, 3}, {2.5500000000000007, 6}, {2.9333333333333336, 8}, {3.5, 10}, {4., 12}, {5.25, 14}, {6.483333333333333, 17}, {7.35, 18}, {8.016666666666666, 20}, {9.25, 23}, {9.7, 25}, {10.466666666666667, 26}, {11.283333333333333, 29}, {11.8, 31}}, {{12.25, 33}, {14.583333333333334, 35}, {15.333333333333334, 37}, {16.03333333333333, 40}, {16.6, 41}, {18., 42}, …	{{{0.18333333333333357, 3}, {3.216666666666667, 5}, {3.8166666666666664, 6}, {3.8166666666666664, 7}, {4.35, 10}, {4.883333333333334, 12}, {6.2, 15}, {6.7, 17}, {7.2, 19}, {7.666666666666667, 21}, {8.9, 23}}, {{13.133333333333333, 25}, {13.433333333333334, 26}, {15.75, 29}, {17.066666666666666, 30}, {17.733333333333334, 32}, {18.25, 34}, {18.733333333333334, 36}, {18.733333333333334, 37}, {19.85,…	{{"New York Knicks", "Denver"}, {102, 93}, {"2002", "03"}}
{{{0.4499999999999993, 3}, {1.0666666666666664, 5}, {1.6333333333333329, 7}, {2.75, 9}, {4.033333333333333, 11}, {4.5, 13}, {4.5, 14}, {5.533333333333333, 17}, {6.1, 19}, {6.566666666666666, 21}, {8.2, 24}, {8.933333333333334, 26}, {10.133333333333333, 28}, {11.2, 30}, {11.966666666666667, 32}}, {{13.183333333333334, 34}, {13.566666666666666, 36}, {14.2, 38}, {15.883333333333333, 40}, {17.3166666…	{{{1.3166666666666664, 2}, {3.466666666666667, 4}, {4.316666666666666, 6}, {4.816666666666666, 8}, {5.85, 11}, {8.516666666666666, 14}, {10.4, 17}}, {{12.3, 19}, {12.816666666666666, 21}, {13.9, 23}, {15.633333333333333, 25}, {16.78333333333333, 27}, {18.03333333333333, 29}, {18.03333333333333, 30}, {19.53333333333333, 32}, {20.05, 33}, {20.05, 34}, {21.3, 35}, {21.3, 36}, {23.15, 38}}, {{24.25, …	{{"Houston", "San Antonio"}, {99, 97}, {"2002", "03"}}
{{{1.3166666666666664, 2}, {2.1500000000000004, 4}, {2.6833333333333336, 7}, {5.283333333333333, 9}, {5.816666666666666, 11}, {6.533333333333333, 13}, {7., 14}, {7., 15}, {9.25, 17}, {9.783333333333333, 19}, {10.533333333333333, 21}, {11.316666666666666, 24}, {11.75, 26}}, {{12.566666666666666, 28}, {14., 31}, {15.7, 32}, {15.8, 35}, {17.133333333333333, 37}, {18.166666666666668, 40}, {18.7, 42},…	{{{1.0666666666666664, 1}, {1.0666666666666664, 2}, {3.4499999999999993, 4}, {4.133333333333333, 6}, {4.916666666666667, 7}, {5.416666666666667, 9}, {6.2, 11}, {6.783333333333333, 12}, {6.783333333333333, 13}, {7.2, 14}, {7.416666666666667, 16}, {10.9, 19}, {11.516666666666667, 20}, {11.516666666666667, 21}, {11.983333333333333, 24}}, {{12.966666666666667, 25}, {12.966666666666667, 26}, {13.81666…	{{"Charlotte Hornets", "Seattle SuperSonics"}, {92, 89}, {"2002", "03"}}
{{{0.5, 2}, {1.6166666666666671, 4}, {2.216666666666667, 5}, {3.616666666666667, 7}, {4.383333333333333, 9}, {4.916666666666667, 11}, {5.733333333333333, 13}, {6.283333333333333, 14}, {6.283333333333333, 15}, {6.566666666666666, 17}, {6.95, 19}, {7.45, 21}, {7.983333333333333, 23}, {8.333333333333334, 25}, {9.1, 27}, {9.533333333333333, 29}, {10.8, 30}, {10.933333333333334, 32}, {11.6, 34}, {12.,…	{{{0.8666666666666671, 2}, {1.4333333333333336, 4}, {2.6999999999999993, 6}, {3.1833333333333336, 8}, {3.75, 9}, {4.133333333333333, 11}, {4.666666666666667, 14}, {6., 16}, {6.35, 17}, {6.35, 18}, {6.7, 20}, {7.066666666666666, 22}, {7.783333333333333, 24}, {8.066666666666666, 26}, {8.533333333333333, 28}, {9.25, 30}, {11.35, 31}, {11.933333333333334, 32}, {11.933333333333334, 33}}, {{12.21666666…	{{"Indiana Pacers", "Memphis"}, {122, 111}, {"2002", "03"}}
{{{2.333333333333334, 2}, {2.7666666666666675, 4}, {3.5500000000000007, 6}, {4.066666666666666, 8}, {4.95, 10}, {5.533333333333333, 12}, {6.45, 14}, {7.6, 16}, {7.6, 17}, {8.616666666666667, 19}, {9.183333333333334, 21}, {9.766666666666666, 23}, {10.35, 25}, {10.65, 28}, {11.366666666666667, 30}}, {{13.466666666666667, 32}, {14., 34}, {14.75, 35}, {14.75, 36}, {15.2, 38}, {15.65, 40}, {16.5666666…	{{{0.38333333333333286, 1}, {0.5500000000000007, 3}, {2.0500000000000007, 4}, {2.5, 6}, {3.1999999999999993, 7}, {4.283333333333333, 9}, {6.1, 12}, {7.316666666666666, 14}, {7.95, 15}, {8.366666666666667, 17}, {8.85, 20}, {9.466666666666667, 23}, {10.833333333333334, 24}}, {{13.216666666666667, 26}, {14.383333333333333, 27}, {15.95, 29}, {16.85, 31}, {17.383333333333333, 34}, {18.666666666666668,…	{{"Detroit Pistons", "Boston Celtics"}, {117, 92}, {"2002", "03"}}
{{{0.5666666666666664, 1}, {0.5666666666666664, 2}, {1.9499999999999993, 4}, {3.0666666666666664, 6}, {5.383333333333333, 8}, {6.066666666666666, 10}, {6.85, 12}, {8.5, 14}, {9.216666666666667, 17}, {9.983333333333334, 19}, {10.433333333333334, 20}, {10.716666666666667, 22}}, {{12.25, 24}, {12.816666666666666, 26}, {14.066666666666666, 28}, {15.5, 30}, {16., 32}, {18.53333333333333, 34}, {19.0333…	{{{4., 2}, {4.566666666666666, 4}, {6.45, 6}, {7.6, 9}, {8.066666666666666, 12}, {8.833333333333334, 14}, {9.616666666666667, 16}, {10.416666666666666, 18}, {11., 20}, {11.35, 22}}, {{12.5, 24}, {13.7, 26}, {14.4, 28}, {15.716666666666667, 30}, {16.75, 31}, {16.75, 32}, {18.28333333333333, 34}, {19.5, 36}, {20.75, 38}, {23.083333333333336, 40}, {23.583333333333336, 42}}, {{25.366666666666667, 44}…	{{"Los Angeles Clippers", "Chicago Bulls"}, {90, 94}, {"2002", "03"}}
{{{2.216666666666667, 1}, {2.216666666666667, 2}, {2.6833333333333336, 4}, {3.6500000000000004, 6}, {4.283333333333333, 8}, {4.733333333333333, 10}, {5.1, 12}, {5.816666666666666, 14}, {6.416666666666667, 16}, {7.85, 17}, {7.85, 18}, {9.2, 21}, {10.25, 24}, {10.733333333333334, 26}}, {{12.216666666666667, 28}, {12.716666666666667, 30}, {14.7, 32}, {15.25, 34}, {16.166666666666668, 35}, {16.166666…	{{{0.31666666666666643, 2}, {1.3000000000000007, 4}, {3.4000000000000004, 5}, {3.4000000000000004, 6}, {4., 9}, {4.483333333333333, 10}, {4.483333333333333, 11}, {5.983333333333333, 13}, {5.983333333333333, 14}, {7.6, 16}, {8.45, 18}, {9.5, 20}, {9.933333333333334, 22}, {10.483333333333334, 24}, {11.033333333333333, 26}, {11.983333333333333, 28}}, {{13.5, 30}, {13.95, 32}, {15., 33}, {15., 34}, {…	{{"Golden State Warriors", "Houston"}, {95, 108}, {"2002", "03"}}
{{{0.21666666666666679, 2}, {1.083333333333334, 5}, {1.5666666666666664, 7}, {2.5666666666666664, 8}, {3.466666666666667, 10}, {3.966666666666667, 12}, {5.1, 14}, {5.633333333333334, 16}, {5.633333333333334, 17}, {7.383333333333333, 19}, {7.85, 21}, {9.333333333333334, 22}, {9.333333333333334, 23}, {9.466666666666667, 24}, {9.466666666666667, 25}, {9.666666666666666, 27}, {11.016666666666667, 28}…	{{{1.9499999999999993, 2}, {2.6999999999999993, 3}, {2.6999999999999993, 4}, {3.0500000000000007, 5}, {3.75, 7}, {4.416666666666667, 9}, {4.883333333333334, 12}, {6.35, 14}, {7.633333333333334, 15}, {10.133333333333333, 17}, {11.2, 19}, {11.2, 20}, {11.55, 22}, {12., 24}}, {{13.05, 26}, {13.5, 28}, {16.916666666666668, 30}, {17.383333333333333, 32}, {20.55, 34}, {20.85, 36}, {21.516666666666666, …	{{"Toronto Raptors", "Miami Heat"}, {74, 83}, {"2002", "03"}}
{{{0.9333333333333336, 2}, {1.2666666666666675, 4}, {2.9000000000000004, 6}, {3.383333333333333, 8}, {4.6, 10}, {6.133333333333333, 12}, {7.233333333333333, 14}, {7.816666666666666, 16}, {9.1, 18}, {10., 20}, {10.483333333333334, 22}, {11.183333333333334, 23}, {11.183333333333334, 24}, {11.766666666666667, 26}}, {{13.316666666666666, 28}, {14.083333333333334, 31}, {14.816666666666666, 33}, {15.95…	{{{1.5666666666666664, 3}, {3.75, 4}, {3.75, 5}, {5.416666666666667, 7}, {6.883333333333334, 9}, {8.766666666666666, 10}, {9.65, 11}, {10.833333333333334, 13}, {10.833333333333334, 14}, {11.866666666666667, 16}}, {{13.75, 18}, {13.75, 19}, {15.516666666666667, 21}, {16.166666666666668, 24}, {18.066666666666666, 27}, {19.483333333333334, 29}, {20.15, 30}, {20.15, 31}, {20.516666666666666, 33}, {21…	{{"Cleveland Cavaliers", "Milwaukee Bucks"}, {109, 115}, {"2002", "03"}}
{{{0.5833333333333339, 2}, {1.1500000000000004, 4}, {2.083333333333334, 5}, {2.083333333333334, 6}, {2.466666666666667, 9}, {3., 12}, {3.4499999999999993, 14}, {5.066666666666666, 16}, {5.733333333333333, 18}, {6.5, 20}, {7.35, 22}, {8.116666666666667, 24}, {8.866666666666667, 27}, {9.4, 29}, {10.75, 30}, {11.633333333333333, 32}}, {{12.25, 34}, {13.2, 36}, {15.316666666666666, 37}, {15.316666666…	{{{1.4499999999999993, 2}, {1.8166666666666664, 4}, {4.033333333333333, 6}, {5.233333333333333, 7}, {5.416666666666667, 9}, {6.166666666666667, 11}, {8.5, 13}, {9.166666666666666, 15}, {9.166666666666666, 16}, {10.216666666666667, 18}, {10.216666666666667, 19}, {11.066666666666666, 21}, {11.416666666666666, 23}}, {{12.583333333333334, 24}, {12.583333333333334, 25}, {13.5, 27}, {14.95, 29}, {16.48…	{{"Washington Wizards", "Orlando Magic"}, {99, 96}, {"2002", "03"}}
{{{0.5666666666666664, 2}, {1.5666666666666664, 3}, {1.9499999999999993, 5}, {2.633333333333333, 7}, {3.4499999999999993, 9}, {4.216666666666667, 10}, {4.483333333333333, 12}, {5.483333333333333, 14}, {5.95, 15}, {5.95, 16}, {6.416666666666667, 18}, {6.416666666666667, 19}, {6.7, 21}, {7.1, 23}, {7.1, 24}, {7.883333333333334, 26}, {8.416666666666666, 28}, {9.516666666666666, 29}, {9.5166666666666…	{{{1.3000000000000007, 2}, {1.3000000000000007, 3}, {2.133333333333333, 5}, {3.0666666666666664, 7}, {4.733333333333333, 8}, {6.166666666666667, 10}, {7.283333333333333, 12}, {7.483333333333333, 13}, {7.483333333333333, 14}, {8.1, 17}, {8.8, 19}, {8.8, 20}, {9.166666666666666, 22}, {10.4, 23}, {11.416666666666666, 26}, {11.983333333333333, 27}, {11.983333333333333, 28}}, {{12.566666666666666, 30}…	{{"Indiana Pacers", "Philadelphia 76ers"}, {109, 100}, {"2002", "03"}}
{{{0.36666666666666714, 2}, {1.9666666666666668, 4}, {2.4333333333333336, 6}, {5.783333333333333, 7}, {8.3, 9}, {9.516666666666666, 11}, {10.8, 12}, {10.8, 13}, {11., 15}}, {{13.45, 17}, {14.133333333333333, 18}, {14.333333333333334, 20}, {14.633333333333333, 21}, {15.833333333333334, 23}, {16.2, 25}, {18.166666666666668, 27}, {19.666666666666668, 29}, {21.266666666666666, 31}, {21.76666666666666…	{{{0.18333333333333357, 1}, {0.18333333333333357, 2}, {0.6166666666666671, 4}, {1.6166666666666671, 6}, {2.583333333333334, 7}, {2.583333333333334, 8}, {3., 10}, {3.6999999999999993, 12}, {4.066666666666666, 14}, {5.2, 16}, {6.85, 18}, {7.883333333333334, 20}, {8.5, 22}, {9.183333333333334, 24}, {10.3, 26}, {11.85, 27}, {11.85, 28}}, {{13.866666666666667, 30}, {16.483333333333334, 31}, {16.483333…	{{"Minnesota", "Phoenix Suns"}, {81, 76}, {"2002", "03"}}
{{{9.866666666666667, 1}, {11.716666666666667, 2}}}	{{{10.716666666666667, 1}, {10.716666666666667, 2}, {10.716666666666667, 3}}}	{{"New Jersey Nets", "Portland Trail Blazers"}, {2, 3}, {"2002", "03"}}
{{{1.6999999999999993, 2}, {2.716666666666667, 4}, {3.6999999999999993, 6}, {4.7, 7}, {4.7, 8}, {5.1, 10}, {5.816666666666666, 12}, {6.316666666666666, 14}, {7.216666666666667, 16}, {8.283333333333333, 18}, {9.016666666666666, 20}, {9.316666666666666, 22}, {9.8, 24}, {10.216666666666667, 25}, {10.216666666666667, 26}, {10.75, 27}, {11.05, 29}, {11.516666666666667, 31}}, {{14.466666666666667, 33},…	{{{0.4499999999999993, 2}, {2.5, 3}, {2.5, 4}, {3.383333333333333, 6}, {4.416666666666667, 8}, {7.566666666666666, 10}, {8., 12}, {8., 13}, {8.733333333333334, 15}, {9.583333333333334, 16}, {9.583333333333334, 17}, {10.183333333333334, 19}, {10.533333333333333, 21}, {11.383333333333333, 22}, {11.383333333333333, 23}, {11.966666666666667, 25}}, {{12.266666666666667, 27}, {15.816666666666666, 29}, …	{{"Charlotte Hornets", "Sacramento Kings"}, {99, 87}, {"2002", "03"}}
{{{0.4499999999999993, 2}, {0.8166666666666664, 4}, {1.75, 6}, {3.3166666666666664, 8}, {3.8000000000000007, 10}, {4.633333333333334, 12}, {6., 14}, {8.3, 15}, {8.3, 16}, {9.75, 18}}, {{15.466666666666667, 21}, {15.883333333333333, 23}, {16.483333333333334, 25}, {17.166666666666668, 26}, {17.166666666666668, 27}, {20.8, 29}, {20.8, 30}, {21.316666666666666, 32}, {21.7, 33}, {21.7, 34}, {23.8, 36}…	{{{1.6166666666666671, 1}, {2.75, 4}, {4.983333333333333, 6}, {5.883333333333334, 8}, {6.35, 10}, {7.916666666666667, 12}, {10., 14}, {10.85, 15}, {10.85, 16}, {12., 18}}, {{12.4, 20}, {12.883333333333333, 23}, {13.5, 25}, {14.383333333333333, 26}, {14.383333333333333, 27}, {16.316666666666666, 29}, {19.483333333333334, 30}, {19.483333333333334, 31}, {20.1, 33}, {20.483333333333334, 34}, {20.4833…	{{"New York Knicks", "Utah"}, {79, 85}, {"2002", "03"}}
{{{0.5833333333333339, 2}, {1.4666666666666668, 4}, {2.0666666666666664, 5}, {2.0666666666666664, 6}, {2.6500000000000004, 8}, {4.1, 11}, {5.383333333333333, 13}, {8.45, 15}}, {{12.266666666666667, 17}, {13.066666666666666, 19}, {13.75, 21}, {14.466666666666667, 23}, {16.21666666666667, 26}, {16.816666666666666, 28}, {18.066666666666666, 30}, {18.53333333333333, 33}, {18.78333333333333, 35}, {19.…	{{{0.1999999999999993, 2}, {0.9499999999999993, 4}, {1.75, 6}, {1.75, 7}, {3.3166666666666664, 9}, {4., 11}, {4.483333333333333, 13}, {5.033333333333333, 15}, {5.783333333333333, 17}, {6.233333333333333, 18}, {6.233333333333333, 19}, {7.2, 21}, {8.033333333333333, 23}, {9.766666666666666, 25}, {11.266666666666667, 27}}, {{12.75, 29}, {13.4, 32}, {14.866666666666667, 34}, {17.066666666666666, 36},…	{{"Philadelphia 76ers", "Atlanta Hawks"}, {91, 112}, {"2002", "03"}}
{{{0.75, 2}, {1.8166666666666664, 4}, {2.5666666666666664, 6}, {3.383333333333333, 8}, {8.75, 10}, {9.2, 12}, {9.8, 14}, {11.633333333333333, 16}}, {{13.8, 18}, {13.8, 19}, {14.7, 20}, {14.7, 21}, {15.183333333333334, 23}, {16.566666666666666, 25}, {17.2, 27}, {19.883333333333333, 29}, {21.416666666666664, 31}, {22.25, 33}, {22.65, 35}}, {{26.45, 37}, {26.883333333333333, 40}, {28.85, 43}, {31.88…	{{{0.31666666666666643, 2}, {0.9499999999999993, 4}, {1.5500000000000007, 5}, {1.5500000000000007, 6}, {2.1999999999999993, 8}, {3.133333333333333, 10}, {3.7666666666666675, 12}, {5.033333333333333, 14}, {5.883333333333334, 15}, {5.883333333333334, 16}, {6.483333333333333, 18}, {7.066666666666666, 19}, {7.066666666666666, 20}, {7.666666666666667, 21}, {8.466666666666667, 22}, {9.583333333333334, …	{{"San Antonio", "Chicago Bulls"}, {73, 100}, {"2002", "03"}}
{{{0.4499999999999993, 3}, {0.8833333333333329, 5}, {1.2166666666666668, 8}, {1.6333333333333329, 10}, {1.6333333333333329, 11}, {2.3166666666666664, 13}, {3.5, 15}, {5.383333333333333, 17}, {6.316666666666666, 19}, {7.883333333333334, 21}, {8.766666666666666, 23}, {9.533333333333333, 24}, {9.533333333333333, 25}, {10.033333333333333, 26}, {10.033333333333333, 27}, {10.683333333333334, 29}, {10.6…	{{{1.0500000000000007, 2}, {2.1999999999999993, 4}, {2.5666666666666664, 5}, {2.5666666666666664, 6}, {3.333333333333334, 8}, {6.166666666666667, 10}, {6.533333333333333, 12}, {6.916666666666667, 14}, {7.566666666666666, 16}, {9.7, 17}, {9.7, 18}, {10.983333333333334, 20}, {11.266666666666667, 21}, {11.55, 22}}, {{12.816666666666666, 23}, {12.816666666666666, 24}, {13.516666666666667, 25}, {13.51…	{{"Golden State Warriors", "Dallas"}, {107, 105}, {"2002", "03"}}
{{{1.4333333333333336, 2}, {3.2666666666666675, 4}, {6.033333333333333, 6}, {6.45, 7}, {7.2, 10}, {8.733333333333334, 12}, {10.733333333333334, 14}, {11.233333333333334, 16}}, {{12.75, 17}, {13.333333333333334, 19}, {13.866666666666667, 21}, {14.566666666666666, 23}, {17.1, 25}, {18.21666666666667, 27}, {18.733333333333334, 29}, {19.166666666666668, 31}, {20.5, 33}, {20.933333333333334, 36}, {21.…	{{{0.8166666666666664, 2}, {3., 5}, {3.8166666666666664, 7}, {4.166666666666667, 8}, {4.45, 10}, {6.283333333333333, 12}, {6.95, 14}, {7.483333333333333, 16}, {8.25, 18}, {9.216666666666667, 20}, {11.033333333333333, 22}, {11.616666666666667, 24}}, {{12.366666666666667, 27}, {13.566666666666666, 30}, {14.15, 32}, {14.816666666666666, 33}, {14.816666666666666, 34}, {15.3, 36}, {15.95, 38}, {16.35,…	{{"Miami Heat", "Memphis"}, {88, 93}, {"2002", "03"}}
{{{0.18333333333333357, 2}, {0.9499999999999993, 4}, {1.9499999999999993, 6}, {3.3166666666666664, 8}, {5.2, 9}, {5.2, 10}, {5.95, 11}, {5.95, 12}, {7.033333333333333, 14}, {7.566666666666666, 16}, {9.833333333333334, 19}, {11.016666666666667, 21}, {11.4, 23}}, {{13.433333333333334, 25}, {14.066666666666666, 27}, {14.516666666666667, 30}, {15.066666666666666, 32}, {15.933333333333334, 34}, {16.38…	{{{0.75, 2}, {1.6833333333333336, 4}, {2.3166666666666664, 6}, {4.416666666666667, 8}, {4.983333333333333, 9}, {6.816666666666666, 11}, {7.983333333333333, 13}, {8.9, 15}, {9.483333333333334, 16}, {9.55, 18}, {10.666666666666666, 20}, {11.666666666666666, 21}}, {{13.75, 24}, {14.3, 26}, {14.816666666666666, 28}, {15.3, 31}, {15.583333333333334, 32}, {16.633333333333333, 34}, {18.133333333333333, …	{{"Washington Wizards", "Boston Celtics"}, {98, 91}, {"2002", "03"}}
{{{0.5833333333333339, 2}, {1.3166666666666664, 4}, {1.8833333333333329, 6}, {2.4000000000000004, 8}, {4.066666666666666, 10}, {4.883333333333334, 12}, {5.983333333333333, 14}, {7.566666666666666, 16}, {9.6, 18}, {12., 20}}, {{12.933333333333334, 23}, {14.8, 26}, {15.633333333333333, 28}, {15.95, 30}, {16.416666666666668, 32}, {19.816666666666666, 34}, {20.816666666666666, 36}, {21.48333333333333…	{{{0.31666666666666643, 1}, {2.133333333333333, 4}, {2.9499999999999993, 6}, {3.5500000000000007, 8}, {5.2, 10}, {6.316666666666666, 12}, {6.816666666666666, 14}, {7.2, 16}, {7.883333333333334, 18}, {8.416666666666666, 20}, {9.4, 22}, {10.116666666666667, 24}, {11.116666666666667, 26}}, {{13.8, 27}, {13.8, 28}, {14.55, 30}, {18.666666666666668, 32}, {20.03333333333333, 34}, {20.516666666666666, 3…	{{"Los Angeles Clippers", "Cleveland Cavaliers"}, {78, 95}, {"2002", "03"}}
{{{1.6500000000000004, 2}, {3.9333333333333336, 4}, {4.416666666666667, 6}, {4.85, 8}, {5.883333333333334, 10}, {8.25, 12}, {9.833333333333334, 14}, {11.233333333333334, 15}, {11.233333333333334, 16}, {12., 17}, {12., 18}}, {{12.65, 20}, {13.683333333333334, 22}, {16.03333333333333, 24}, {16.53333333333333, 26}, {17.233333333333334, 28}, {17.7, 30}, {19.45, 32}, {20.7, 33}, {20.7, 34}, {21.516666…	{{{0.9333333333333336, 2}, {1.3833333333333329, 4}, {2.0666666666666664, 6}, {3., 8}, {4.066666666666666, 10}, {5.533333333333333, 12}, {6.6, 14}, {8.566666666666666, 16}, {9., 18}, {9.533333333333333, 20}, {10., 22}, {11.083333333333334, 23}, {11.083333333333334, 24}}, {{12.25, 26}, {13.4, 28}, {13.95, 30}, {15.633333333333333, 32}, {16.883333333333333, 34}, {18.066666666666666, 36}, {18.4833333…	{{"Indiana Pacers", "Detroit Pistons"}, {84, 89}, {"2002", "03"}}
{{{0.36666666666666714, 1}, {0.36666666666666714, 2}, {0.8333333333333339, 4}, {1.4333333333333336, 6}, {2.366666666666667, 8}, {4.233333333333333, 10}, {4.783333333333333, 12}, {5.666666666666667, 14}, {6.6, 16}, {7.133333333333333, 18}, {7.916666666666667, 20}, {8.4, 21}, {9.65, 22}, {10.716666666666667, 25}, {11.266666666666667, 27}}, {{12.25, 29}, {12.933333333333334, 35}, {13.5, 31}, {16.133…	{{{1.6999999999999993, 1}, {1.6999999999999993, 2}, {2.133333333333333, 4}, {2.9333333333333336, 6}, {5.45, 8}, {7.5, 11}, {8.1, 13}, {8.966666666666667, 15}, {9.366666666666667, 17}, {10.35, 19}}, {{13.883333333333333, 21}, {14.383333333333333, 23}, {15.133333333333333, 25}, {16.5, 26}, {17.066666666666666, 28}, {18.483333333333334, 30}, {19.916666666666668, 32}, {21.616666666666667, 33}, {21.61…	{{"Utah", "Houston"}, {95, 92}, {"2002", "03"}}
{{{1.4666666666666668, 2}, {1.9333333333333336, 4}, {2.716666666666667, 6}, {2.716666666666667, 7}, {4.283333333333333, 9}, {5.483333333333333, 11}, {6.2, 13}, {7.033333333333333, 15}, {7.566666666666666, 17}, {9.25, 19}, {10.483333333333334, 22}, {10.833333333333334, 24}, {11.283333333333333, 26}, {11.5, 28}}, {{13.066666666666666, 30}, {13.616666666666667, 33}, {15.883333333333333, 35}, {17.033…	{{{0.25, 2}, {1.75, 4}, {2.1833333333333336, 6}, {2.466666666666667, 8}, {3., 9}, {3.4499999999999993, 15}, {3.8166666666666664, 11}, {4.483333333333333, 12}, {4.483333333333333, 13}, {5.133333333333333, 17}, {6.6, 19}, {7.283333333333333, 21}, {7.85, 23}, {8.366666666666667, 25}, {8.366666666666667, 26}, {8.8, 28}, {9.483333333333334, 31}, {10.216666666666667, 34}, {11.783333333333333, 35}, {11.…	{{"New York Knicks", "Los Angeles Lakers"}, {117, 103}, {"2002", "03"}}
{{{2.133333333333333, 2}, {5.166666666666667, 3}, {5.166666666666667, 4}, {5.566666666666666, 6}, {6.916666666666667, 8}, {7.816666666666666, 10}, {9.583333333333334, 12}, {10.1, 14}, {10.666666666666666, 16}, {11.033333333333333, 18}, {11.533333333333333, 20}}, {{13.566666666666666, 22}, {16.233333333333334, 24}, {16.85, 26}, {17.28333333333333, 28}, {20.3, 30}, {22.483333333333334, 32}, {23.716…	{{{0.38333333333333286, 2}, {1.6999999999999993, 4}, {3.333333333333334, 7}, {4., 9}, {4.483333333333333, 11}, {6.35, 13}, {6.733333333333333, 15}, {7.066666666666666, 17}, {8.083333333333334, 19}, {8.966666666666667, 20}, {9.2, 21}, {10.366666666666667, 23}, {11.216666666666667, 25}}, {{12.8, 27}, {14.133333333333333, 29}, {14.5, 31}, {16.53333333333333, 32}, {16.53333333333333, 33}, {17.1666666…	{{"Sacramento Kings", "Milwaukee Bucks"}, {73, 98}, {"2002", "03"}}
{{{0.4666666666666668, 2}, {1.1333333333333329, 4}, {2.5, 6}, {3.6833333333333336, 8}, {4.483333333333333, 10}, {5.85, 12}, {7.166666666666667, 13}, {7.633333333333334, 15}, {8.083333333333334, 17}, {8.583333333333334, 20}, {9.933333333333334, 22}, {11.066666666666666, 24}}, {{14.3, 26}, {14.3, 27}, {14.816666666666666, 28}, {14.816666666666666, 29}, {15.7, 30}, {16.066666666666666, 32}, {17.2, 3…	{{{0.18333333333333357, 2}, {1.5166666666666675, 3}, {4.033333333333333, 5}, {4.283333333333333, 7}, {5.033333333333333, 9}, {5.316666666666666, 11}, {6.35, 13}, {7.383333333333333, 15}, {7.983333333333333, 17}, {7.983333333333333, 18}}, {{12.316666666666666, 20}, {13.266666666666667, 22}, {14., 24}, {16.316666666666666, 26}, {16.316666666666666, 27}, {16.983333333333334, 29}, {17.95, 31}, {18.48…	{{"Toronto Raptors", "Orlando Magic"}, {92, 79}, {"2002", "03"}}
{{{0.5, 2}, {0.9499999999999993, 4}, {1.4666666666666668, 6}, {2.0666666666666664, 8}, {3.5666666666666664, 10}, {4.383333333333333, 12}, {5.45, 14}, {6.2, 16}, {6.2, 17}, {7.066666666666666, 19}, {7.916666666666667, 20}, {9.333333333333334, 22}, {10.9, 24}}, {{12.683333333333334, 26}, {13.25, 28}, {14.2, 29}, {18.1, 31}, {20.016666666666666, 34}, {20.7, 35}, {20.7, 36}, {21.666666666666664, 37},…	{{{0.6500000000000004, 2}, {1.7666666666666675, 5}, {4.066666666666666, 7}, {5.1, 9}, {5.783333333333333, 12}, {6.533333333333333, 14}, {6.816666666666666, 16}, {8.6, 18}, {9.933333333333334, 20}, {10.616666666666667, 22}, {11.2, 24}, {11.966666666666667, 26}}, {{13.05, 28}, {13.55, 30}, {13.95, 32}, {15.25, 33}, {15.25, 34}, {15.716666666666667, 36}, {16.53333333333333, 38}, {17.2, 40}, {17.75, …	{{"Charlotte Hornets", "Phoenix Suns"}, {82, 88}, {"2002", "03"}}
{{{0.6999999999999993, 2}, {2.583333333333334, 4}, {3.75, 6}, {4.816666666666666, 7}, {4.983333333333333, 9}, {4.983333333333333, 10}, {5.85, 12}, {6.383333333333333, 14}, {7.383333333333333, 16}, {7.883333333333334, 18}, {8.4, 20}, {10.05, 23}, {10.966666666666667, 25}, {11.516666666666667, 27}, {12., 30}}, {{12.933333333333334, 32}, {13.683333333333334, 34}, {14.466666666666667, 36}, {14.816666…	{{{0.3333333333333339, 2}, {1.2166666666666668, 4}, {1.833333333333334, 6}, {3.1999999999999993, 7}, {3.5666666666666664, 8}, {4.533333333333333, 10}, {5.133333333333333, 12}, {5.7, 13}, {6.566666666666666, 14}, {8.233333333333334, 15}, {8.233333333333334, 16}, {8.65, 17}, {8.65, 18}, {9.2, 21}, {10.266666666666666, 23}, {10.65, 24}, {10.733333333333334, 26}, {11.266666666666667, 28}}, {{13.2, 29…	{{"Golden State Warriors", "Atlanta Hawks"}, {104, 88}, {"2002", "03"}}
{{{2.5666666666666664, 2}, {3.0666666666666664, 5}, {3.25, 7}, {3.9499999999999993, 9}, {5., 10}, {5., 11}, {5., 12}, {5.5, 14}, {6.066666666666666, 16}, {7.283333333333333, 19}, {7.883333333333334, 21}}, {{12.266666666666667, 22}, {12.266666666666667, 23}, {12.883333333333333, 25}, {13.266666666666667, 27}, {14.183333333333334, 29}, {14.95, 30}, {14.95, 31}, {17.166666666666668, 33}, {17.95, 36}…	{{{3.633333333333333, 2}, {4.133333333333333, 4}, {4.6, 6}, {6.283333333333333, 9}, {7.633333333333334, 10}, {7.633333333333334, 11}, {8.6, 13}, {8.6, 14}, {9.4, 15}, {9.4, 16}, {9.816666666666666, 18}, {10.6, 20}, {11.45, 22}}, {{12.5, 24}, {13.066666666666666, 26}, {13.45, 28}, {13.833333333333334, 30}, {14.7, 33}, {15.45, 36}, {16.28333333333333, 38}, {17.416666666666668, 41}, {18.1, 43}, {18.…	{{"Sacramento Kings", "Chicago Bulls"}, {60, 71}, {"2002", "03"}}
{{{2.5, 2}, {3.5500000000000007, 4}, {3.5500000000000007, 5}, {4., 7}, {4., 8}, {4.533333333333333, 11}, {5.883333333333334, 14}, {6.383333333333333, 17}, {7.133333333333333, 18}, {7.133333333333333, 19}, {7.916666666666667, 20}, {8.366666666666667, 22}, {9.033333333333333, 25}, {9.766666666666666, 27}, {10.966666666666667, 29}}, {{13.316666666666666, 31}, {13.766666666666667, 33}, {14.8833333333…	{{{2.866666666666667, 2}, {3.25, 3}, {3.25, 4}, {3.7666666666666675, 6}, {4.2, 8}, {4.733333333333333, 10}, {5.6, 13}, {6.733333333333333, 15}, {7.6, 16}, {7.6, 17}, {10.216666666666667, 19}, {10.833333333333334, 22}, {11.466666666666667, 23}, {11.466666666666667, 24}}, {{12.433333333333334, 26}, {15.183333333333334, 28}, {16.883333333333333, 30}, {16.883333333333333, 31}, {17.35, 33}, {17.883333…	{{"Seattle SuperSonics", "Dallas"}, {83, 66}, {"2002", "03"}}
{{{1.0500000000000007, 2}, {2.3000000000000007, 4}, {3.116666666666667, 6}, {3.75, 8}, {4.883333333333334, 10}, {6.283333333333333, 12}, {6.883333333333334, 14}, {7.416666666666667, 16}, {8.216666666666667, 18}, {8.85, 20}, {10.683333333333334, 22}}, {{18.916666666666668, 24}, {19.666666666666668, 27}, {20.2, 28}, {20.2, 29}, {21.28333333333333, 31}, {21.933333333333334, 33}, {22.71666666666667, …	{{{0.6166666666666671, 3}, {1.3833333333333329, 6}, {3.383333333333333, 8}, {4.483333333333333, 10}, {5.633333333333334, 12}, {6.6, 15}, {7.25, 17}, {10.25, 20}}, {{17.21666666666667, 22}, {17.85, 24}, {18.6, 27}, {20.45, 29}, {20.983333333333334, 31}, {22.21666666666667, 34}, {22.55, 35}, {23.95, 37}}, {{25.066666666666666, 39}, {25.633333333333333, 40}, {25.633333333333333, 41}, {28.03333333333…	{{"Los Angeles Clippers", "Minnesota"}, {69, 77}, {"2002", "03"}}
{{{0.7166666666666668, 2}, {1.3666666666666671, 4}, {1.9499999999999993, 6}, {1.9499999999999993, 7}, {2.866666666666667, 9}, {3.3166666666666664, 10}, {4.066666666666666, 11}, {4.066666666666666, 12}, {5.233333333333333, 14}, {5.633333333333334, 16}, {7.45, 18}, {8.283333333333333, 20}, {9.966666666666667, 22}, {11.65, 24}}, {{12.7, 27}, {13.133333333333333, 29}, {14.316666666666666, 31}, {14.63…	{{{0.31666666666666643, 2}, {1.0500000000000007, 4}, {1.6333333333333329, 6}, {2.1500000000000004, 8}, {2.5666666666666664, 10}, {3.6500000000000004, 12}, {4.283333333333333, 14}, {6.033333333333333, 15}, {6.033333333333333, 16}, {9.5, 19}, {10.883333333333333, 22}, {11.266666666666667, 25}, {12., 28}}, {{12.266666666666667, 29}, {12.266666666666667, 30}, {14., 33}, {14.966666666666667, 35}, {16.…	{{"Boston Celtics", "Washington Wizards"}, {90, 95}, {"2002", "03"}}
{{{0.21666666666666679, 2}, {1.9333333333333336, 4}, {2.7666666666666675, 6}, {4.533333333333333, 9}, {5.5, 11}, {6.1, 13}, {6.1, 14}, {8.966666666666667, 16}}, {{15.816666666666666, 18}, {17.066666666666666, 19}, {18.75, 21}, {22., 22}, {22.96666666666667, 24}, {23.516666666666666, 25}, {23.516666666666666, 26}, {23.96666666666667, 28}}, {{24.633333333333333, 30}, {25.833333333333336, 33}, {26.5…	{{{0.5666666666666664, 2}, {2.3000000000000007, 4}, {3.366666666666667, 6}, {5.2, 7}, {5.2, 8}, {5.883333333333334, 10}, {6.666666666666667, 12}, {7.883333333333334, 14}, {8.55, 15}, {8.55, 16}}, {{15.05, 18}, {15.05, 19}, {17.383333333333333, 21}, {17.95, 24}, {18.383333333333333, 26}, {19.7, 28}, {20.85, 30}, {20.85, 31}, {22.483333333333334, 33}, {23.28333333333333, 34}, {23.866666666666667, 3…	{{"Utah", "Memphis"}, {63, 66}, {"2002", "03"}}
{{{0.7666666666666675, 3}, {1.3166666666666664, 4}, {1.3166666666666664, 5}, {2.0166666666666675, 7}, {2.5500000000000007, 9}, {3.133333333333333, 10}, {3.883333333333333, 11}, {3.883333333333333, 12}, {6.733333333333333, 14}, {7.066666666666666, 15}, {7.066666666666666, 16}, {8.25, 18}, {8.85, 20}, {9.45, 22}, {10.483333333333334, 24}}, {{12.716666666666667, 26}, {15.966666666666667, 29}, {16.88…	{{{1.833333333333334, 3}, {2.9333333333333336, 5}, {3.5166666666666675, 7}, {4.7, 9}, {5.783333333333333, 11}, {6.416666666666667, 13}, {7.383333333333333, 15}, {8.75, 17}, {9.083333333333334, 19}, {9.683333333333334, 21}}, {{12.4, 23}, {13.133333333333333, 25}, {14., 27}, {14.7, 29}, {15.633333333333333, 31}, {16.166666666666668, 32}, {16.166666666666668, 33}, {17.2, 34}, {19.28333333333333, 36}…	{{"Seattle SuperSonics", "Houston"}, {101, 98}, {"2002", "03"}}
{{{0.5500000000000007, 2}, {1.3166666666666664, 3}, {1.3166666666666664, 4}, {2.1500000000000004, 6}, {2.5666666666666664, 8}, {2.9333333333333336, 10}, {4.95, 12}, {6.2, 14}, {7.45, 16}, {8.816666666666666, 18}, {9.166666666666666, 20}, {9.65, 23}, {10.616666666666667, 24}, {11.15, 27}, {11.416666666666666, 28}, {11.416666666666666, 29}, {11.966666666666667, 31}}, {{12.3, 33}, {12.93333333333333…	{{{0.31666666666666643, 2}, {0.75, 4}, {1.1999999999999993, 6}, {1.6333333333333329, 8}, {2.2666666666666675, 10}, {3.1833333333333336, 12}, {4.133333333333333, 14}, {4.6, 15}, {5.1, 16}, {5.883333333333334, 17}, {5.883333333333334, 18}, {6.666666666666667, 19}, {6.666666666666667, 20}, {7.066666666666666, 22}, {7.85, 23}, {7.85, 24}, {8.15, 25}, {8.15, 26}, {10., 27}, {10., 28}, {10.333333333333…	{{"Golden State Warriors", "Indiana Pacers"}, {115, 101}, {"2002", "03"}}
{{{1.9499999999999993, 2}, {2.633333333333333, 4}, {3.866666666666667, 6}, {4.666666666666667, 8}, {5.283333333333333, 11}, {5.983333333333333, 13}, {6.533333333333333, 14}, {7.916666666666667, 16}, {9.283333333333333, 18}, {9.933333333333334, 20}, {10.666666666666666, 22}, {10.983333333333334, 24}, {11.483333333333334, 26}}, {{12.566666666666666, 27}, {12.566666666666666, 28}, {13.05, 30}, {13.6…	{{{0.9333333333333336, 2}, {2.333333333333334, 4}, {3.0500000000000007, 6}, {8.233333333333334, 8}, {8.916666666666666, 9}, {8.916666666666666, 10}, {9.516666666666666, 12}, {10.233333333333334, 14}, {11.366666666666667, 16}}, {{12.866666666666667, 18}, {13.4, 20}, {16.233333333333334, 22}, {17.233333333333334, 23}, {18.85, 25}, {20., 27}, {21.3, 29}, {21.85, 30}, {22.1, 31}, {23.95, 33}}, {{26.4…	{{"Charlotte Hornets", "Los Angeles Lakers"}, {107, 66}, {"2002", "03"}}
{{{0.31666666666666643, 2}, {1.1500000000000004, 4}, {2.133333333333333, 6}, {2.6999999999999993, 8}, {4.2, 10}, {5.233333333333333, 12}, {5.75, 14}, {6.316666666666666, 16}, {7.066666666666666, 18}, {8.333333333333334, 20}, {10.1, 22}, {11.65, 24}}, {{13.5, 26}, {14.266666666666667, 28}, {14.9, 30}, {16.316666666666666, 32}, {17.566666666666666, 33}, {17.566666666666666, 34}, {18.85, 36}, {20.01…	{{{1.5, 2}, {2.5666666666666664, 4}, {3.4499999999999993, 6}, {3.9499999999999993, 8}, {5.533333333333333, 10}, {6., 12}, {9.766666666666666, 14}, {10.366666666666667, 15}}, {{12.25, 17}, {12.25, 18}, {13.833333333333334, 20}, {16.066666666666666, 22}, {18.45, 23}, {18.45, 24}, {18.566666666666666, 25}, {19.7, 27}, {21.166666666666664, 29}, {22.25, 31}, {23.96666666666667, 33}}, {{24.383333333333…	{{"Phoenix Suns", "Miami Heat"}, {90, 78}, {"2002", "03"}}
{{{2.4499999999999993, 2}, {3.5666666666666664, 3}, {3.5666666666666664, 4}, {4.2, 6}, {4.566666666666666, 8}, {5.35, 10}, {7.1, 12}, {7.666666666666667, 15}, {9.7, 16}, {9.7, 17}, {10.216666666666667, 19}, {10.716666666666667, 22}, {11.166666666666666, 24}, {11.65, 26}, {11.95, 28}}, {{12.2, 30}, {12.816666666666666, 32}, {14.4, 34}, {15.383333333333333, 36}, {17.85, 38}, {20.7, 40}, {21.25, 43}…	{{{0.1999999999999993, 2}, {0.6333333333333329, 4}, {5.066666666666666, 5}, {5.066666666666666, 6}, {5.816666666666666, 8}, {6.75, 10}, {8.183333333333334, 12}, {8.716666666666667, 14}, {9.433333333333334, 16}, {9.95, 18}, {11., 20}, {11.433333333333334, 22}, {11.833333333333334, 23}, {11.833333333333334, 24}}, {{12.466666666666667, 25}, {13.133333333333333, 27}, {14., 29}, {15.7, 30}, {16.283333…	{{"Chicago Bulls", "Milwaukee Bucks"}, {110, 81}, {"2002", "03"}}
{{{0.5666666666666664, 2}, {1.25, 4}, {2.5, 6}, {3.366666666666667, 8}, {3.9499999999999993, 10}, {5.566666666666666, 12}, {6.316666666666666, 14}, {8.666666666666666, 16}, {9.75, 17}, {9.75, 18}, {10.333333333333334, 20}, {11.233333333333334, 22}, {11.883333333333333, 24}}, {{12.25, 26}, {12.633333333333333, 27}, {13.216666666666667, 29}, {15.133333333333333, 31}, {15.65, 33}, {16.41666666666666…	{{{0.9499999999999993, 2}, {1.6333333333333329, 4}, {3.6500000000000004, 6}, {4.416666666666667, 8}, {4.916666666666667, 9}, {5.316666666666666, 12}, {6.066666666666666, 13}, {6.066666666666666, 14}, {6.666666666666667, 15}, {6.666666666666667, 16}, {7.166666666666667, 18}, {8.5, 19}, {8.5, 20}, {9.233333333333334, 22}, {10.733333333333334, 24}}, {{14., 26}, {14.833333333333334, 28}, {16., 29}, {…	{{"Toronto Raptors", "New Jersey Nets"}, {86, 84}, {"2002", "03"}}
{{{1.25, 2}, {2.5166666666666675, 5}, {3.583333333333334, 7}, {4.216666666666667, 8}, {5.85, 11}, {7.316666666666666, 14}, {8.166666666666666, 17}, {9.25, 19}, {9.75, 21}, {10.916666666666666, 23}, {11.366666666666667, 25}}, {{13.333333333333334, 28}, {14.25, 30}, {15.7, 31}, {16.483333333333334, 33}, {17., 35}, {17.53333333333333, 37}, {18.6, 38}, {18.733333333333334, 40}, {19.45, 43}, {19.73333…	{{{0.9666666666666668, 2}, {2.9499999999999993, 4}, {3.966666666666667, 6}, {4.666666666666667, 8}, {5.2, 10}, {7.1, 12}, {7.1, 13}, {9.066666666666666, 15}, {10.05, 17}, {11.466666666666667, 18}, {11.466666666666667, 19}}, {{13.966666666666667, 22}, {14.633333333333333, 24}, {15.2, 26}, {15.633333333333333, 28}, {17.85, 30}, {18.383333333333333, 31}, {18.383333333333333, 32}, {19.733333333333334…	{{"Philadelphia 76ers", "New York Knicks"}, {96, 104}, {"2002", "03"}}
{{{0.4499999999999993, 3}, {0.9499999999999993, 5}, {2.083333333333334, 7}, {3.5166666666666675, 9}, {3.883333333333333, 11}, {5.483333333333333, 12}, {5.483333333333333, 13}, {7.566666666666666, 14}, {7.566666666666666, 15}, {9.25, 17}, {11.1, 19}}, {{12.5, 21}, {13.116666666666667, 23}, {13.183333333333334, 25}, {13.683333333333334, 27}, {14.15, 29}, {15.766666666666667, 30}, {15.76666666666666…	{{{0.1999999999999993, 2}, {0.6999999999999993, 4}, {2.3166666666666664, 6}, {6.35, 8}, {7.233333333333333, 10}, {8.433333333333334, 12}, {8.433333333333334, 13}, {9.983333333333334, 15}, {10.6, 17}, {11.35, 18}, {11.35, 19}, {11.8, 21}}, {{15.2, 23}, {15.55, 25}, {15.966666666666667, 27}, {15.966666666666667, 28}, {17.916666666666668, 30}, {18.53333333333333, 32}, {19.95, 33}, {19.95, 34}, {20.9…	{{"Memphis", "San Antonio"}, {98, 84}, {"2002", "03"}}
{{{0.75, 2}, {1.1333333333333329, 4}, {3.0166666666666675, 6}, {4.1, 8}, {4.6, 9}, {4.6, 10}, {5.066666666666666, 12}, {6.45, 14}, {7.2, 16}, {8.166666666666666, 18}, {8.75, 20}, {9.616666666666667, 22}, {10.233333333333334, 24}, {10.233333333333334, 25}, {11.95, 26}}, {{12.55, 29}, {13.2, 31}, {13.8, 34}, {14.2, 37}, {15.933333333333334, 39}, {16.53333333333333, 42}, {17.1, 44}, {18.45, 46}, {19…	{{{1.4333333333333336, 2}, {2.0666666666666664, 3}, {2.5166666666666675, 5}, {3.833333333333334, 7}, {5.2, 9}, {5.85, 11}, {6.166666666666667, 12}, {6.166666666666667, 13}, {6.7, 16}, {10.033333333333333, 18}, {10.633333333333333, 20}, {11.233333333333334, 22}, {11.65, 24}}, {{12.883333333333333, 26}, {13.466666666666667, 28}, {14.55, 30}, {15.066666666666666, 32}, {15.65, 34}, {16.21666666666667…	{{"Denver", "Atlanta Hawks"}, {105, 102}, {"2002", "03"}}
{{{0.9499999999999993, 2}, {1.6833333333333336, 4}, {3.5500000000000007, 6}, {4.216666666666667, 9}, {4.7, 11}, {5.233333333333333, 13}, {5.916666666666667, 14}, {5.916666666666667, 15}, {6.316666666666666, 18}, {8.566666666666666, 20}, {9.216666666666667, 23}, {9.616666666666667, 25}}, {{13.383333333333333, 27}, {13.966666666666667, 30}, {16.7, 33}, {18.95, 35}, {19.666666666666668, 38}, {20.583…	{{{1.1833333333333336, 2}, {1.8833333333333329, 4}, {2.8166666666666664, 5}, {3.0500000000000007, 7}, {3.866666666666667, 9}, {5.633333333333334, 11}, {6.666666666666667, 13}, {7.316666666666666, 16}, {7.75, 19}, {8.25, 21}, {10.266666666666666, 23}, {10.616666666666667, 24}, {10.616666666666667, 25}}, {{13.65, 27}, {14.216666666666667, 29}, {15.183333333333334, 31}, {15.9, 33}, {17.5333333333333…	{{"New Jersey Nets", "Boston Celtics"}, {97, 89}, {"2002", "03"}}
{{{1.1999999999999993, 2}, {2.0166666666666675, 4}, {2.633333333333333, 6}, {2.8000000000000007, 8}, {3.4499999999999993, 10}, {4., 12}, {5.883333333333334, 15}, {7.133333333333333, 17}, {8.3, 19}, {8.85, 21}, {9.4, 23}, {10.466666666666667, 25}, {10.9, 27}}, {{13.066666666666666, 29}, {14.3, 31}, {14.95, 33}, {17.1, 35}, {17.1, 36}, {17.983333333333334, 38}, {18.816666666666666, 40}, {19.2333333…	{{{0.8833333333333329, 2}, {2.3000000000000007, 4}, {3., 6}, {4.166666666666667, 8}, {5.133333333333333, 10}, {9.05, 12}, {10.766666666666666, 13}, {11.55, 14}, {11.95, 15}, {11.95, 16}}, {{14.066666666666666, 18}, {16.78333333333333, 20}, {17.6, 22}, {18.416666666666668, 24}, {19.1, 26}, {19.1, 27}, {21.266666666666666, 29}, {22.683333333333334, 31}, {23.233333333333334, 32}, {23.233333333333334…	{{"Cleveland Cavaliers", "Detroit Pistons"}, {85, 84}, {"2002", "03"}}
{{{0.75, 2}, {1.6500000000000004, 4}, {1.6500000000000004, 5}, {2.3166666666666664, 7}, {2.833333333333334, 9}, {3.466666666666667, 11}, {4.066666666666666, 13}, {4.566666666666666, 15}, {6.95, 17}, {7.816666666666666, 19}, {8.283333333333333, 21}, {8.583333333333334, 24}, {9.85, 26}, {10.35, 28}}, {{12.25, 30}, {12.95, 32}, {13.816666666666666, 34}, {15.833333333333334, 35}, {15.833333333333334,…	{{{0.9666666666666668, 2}, {1.8666666666666671, 4}, {3.75, 6}, {4.85, 8}, {6.5, 10}, {8.066666666666666, 11}, {8.066666666666666, 12}, {10.733333333333334, 14}, {11.266666666666667, 16}, {11.516666666666667, 18}}, {{12.55, 20}, {14.25, 22}, {14.95, 24}, {15.566666666666666, 26}, {16.03333333333333, 28}, {17.35, 30}, {17.983333333333334, 31}, {17.983333333333334, 32}, {22.133333333333333, 34}, {22…	{{"Washington Wizards", "Los Angeles Clippers"}, {96, 75}, {"2002", "03"}}
{{{0.8833333333333329, 2}, {1.3000000000000007, 4}, {2.1999999999999993, 5}, {2.1999999999999993, 6}, {3.133333333333333, 8}, {3.633333333333333, 10}, {5., 12}, {5.533333333333333, 14}, {7.533333333333333, 15}, {7.533333333333333, 16}, {7.883333333333334, 18}, {9.566666666666666, 20}, {11.1, 23}, {11.916666666666666, 24}}, {{12.633333333333333, 26}, {13.216666666666667, 27}, {13.216666666666667, …	{{{1.5666666666666664, 2}, {2.5, 4}, {3.383333333333333, 6}, {3.883333333333333, 8}, {5.283333333333333, 10}, {5.816666666666666, 12}, {6.5, 14}, {7.7, 15}, {7.7, 16}, {8.75, 17}, {9.25, 19}, {9.8, 21}, {10.85, 23}}, {{13.5, 25}, {14.75, 26}, {14.75, 27}, {15.766666666666667, 29}, {16.483333333333334, 32}, {17.2, 34}, {18.2, 37}, {19.2, 39}, {20.416666666666664, 41}, {20.983333333333334, 44}, {23…	{{"Houston", "Minnesota"}, {95, 96}, {"2002", "03"}}
{{{0.8166666666666664, 2}, {2.0500000000000007, 4}, {2.866666666666667, 6}, {3.3166666666666664, 9}, {3.8166666666666664, 10}, {3.8166666666666664, 11}, {4.7, 13}, {6.25, 15}, {6.7, 17}, {9.1, 20}, {9.75, 22}, {10.683333333333334, 25}, {11.2, 26}, {11.75, 28}}, {{12.65, 30}, {13.75, 32}, {14.3, 35}, {15.4, 37}, {17.133333333333333, 39}, {18.03333333333333, 41}, {18.733333333333334, 43}, {18.73333…	{{{1.0666666666666664, 2}, {1.6166666666666671, 3}, {2.3000000000000007, 5}, {3.6833333333333336, 7}, {4.133333333333333, 9}, {4.533333333333333, 11}, {4.95, 12}, {4.95, 13}, {6.45, 15}, {6.883333333333334, 17}, {10.166666666666666, 19}, {11.033333333333333, 21}, {11.5, 22}}, {{12.316666666666666, 24}, {13.45, 26}, {14.066666666666666, 28}, {15.866666666666667, 30}, {16.35, 32}, {16.9166666666666…	{{"Phoenix Suns", "Orlando Magic"}, {119, 114}, {"2002", "03"}}
{{{1.1166666666666671, 2}, {1.8166666666666664, 4}, {3.116666666666667, 6}, {4.133333333333333, 9}, {4.95, 11}, {6.1, 13}, {6.1, 14}, {6.5, 16}, {6.733333333333333, 18}, {7.75, 20}, {8.533333333333333, 22}, {9.05, 24}, {9.9, 27}, {10.383333333333333, 29}, {11.533333333333333, 31}}, {{12.333333333333334, 33}, {14.566666666666666, 35}, {15.316666666666666, 37}, {16.25, 40}, {16.733333333333334, 42}…	{{{0.8000000000000007, 2}, {1.4000000000000004, 4}, {2.083333333333334, 6}, {2.8000000000000007, 8}, {3.366666666666667, 10}, {3.883333333333333, 12}, {4.666666666666667, 14}, {5.383333333333333, 15}, {5.383333333333333, 16}, {7.45, 18}, {8.783333333333333, 20}, {9.416666666666666, 22}, {11.833333333333334, 24}}, {{15.066666666666666, 26}, {15.5, 28}, {16.483333333333334, 29}, {16.483333333333334…	{{"Sacramento Kings", "Philadelphia 76ers"}, {88, 92}, {"2002", "03"}}
{{{1.5166666666666675, 1}, {1.5166666666666675, 2}, {3.6999999999999993, 3}, {3.6999999999999993, 4}, {4.633333333333334, 6}, {4.983333333333333, 8}, {5.416666666666667, 9}, {6.166666666666667, 11}, {6.783333333333333, 13}, {7.566666666666666, 15}, {8.6, 16}, {8.75, 19}, {9.55, 21}, {10.133333333333333, 23}, {10.133333333333333, 24}, {11.983333333333333, 26}}, {{12.55, 28}, {14.45, 31}, {15.51666…	{{{1.25, 2}, {1.6500000000000004, 3}, {1.9499999999999993, 5}, {2.366666666666667, 7}, {3.1500000000000004, 9}, {3.9499999999999993, 11}, {4.35, 12}, {4.35, 13}, {5.75, 15}, {11.05, 16}, {11.45, 18}}, {{12.25, 19}, {14.133333333333333, 21}, {15.7, 24}, {16.483333333333334, 25}, {17.21666666666667, 26}, {17.21666666666667, 27}, {17.733333333333334, 29}, {18.35, 30}, {21.75, 31}, {21.75, 32}, {23.3…	{{"Utah", "Charlotte Hornets"}, {100, 82}, {"2002", "03"}}
{{{0.9000000000000004, 2}, {1.9499999999999993, 4}, {3.2666666666666675, 6}, {4., 8}, {5.5, 10}, {6.2, 11}, {8.366666666666667, 13}, {9.4, 14}, {9.4, 15}, {10.466666666666667, 17}, {11.766666666666667, 19}}, {{12.366666666666667, 21}, {13.016666666666667, 23}, {13.383333333333333, 25}, {14., 27}, {15.05, 28}, {16.7, 31}, {17.2, 33}, {17.666666666666668, 35}, {18.133333333333333, 36}, {18.73333333…	{{{2.833333333333334, 2}, {3.466666666666667, 4}, {4.216666666666667, 6}, {4.416666666666667, 7}, {4.416666666666667, 8}, {4.85, 10}, {5.816666666666666, 12}, {7.166666666666667, 15}, {7.983333333333333, 17}, {8.666666666666666, 18}, {8.666666666666666, 19}, {9.583333333333334, 21}, {10.266666666666666, 24}, {11.266666666666667, 25}}, {{13.266666666666667, 27}, {14.4, 29}, {15.633333333333333, 31…	{{"Los Angeles Lakers", "Golden State Warriors"}, {80, 85}, {"2002", "03"}}
{{{0.25, 2}, {1.3166666666666664, 4}, {2.5666666666666664, 6}, {3.883333333333333, 8}, {4.35, 10}, {4.95, 13}, {5.316666666666666, 16}, {5.85, 18}, {7.066666666666666, 20}, {7.533333333333333, 22}, {7.783333333333333, 24}, {8.683333333333334, 26}, {8.966666666666667, 28}, {9.65, 30}, {10.333333333333334, 32}, {10.733333333333334, 34}, {11.383333333333333, 35}, {11.383333333333333, 36}, {11.983333…	{{{0.5666666666666664, 2}, {1.1166666666666671, 4}, {3., 6}, {3.5, 8}, {4.666666666666667, 10}, {6.283333333333333, 12}, {7.95, 14}, {9.366666666666667, 16}, {11.1, 19}}, {{12.216666666666667, 20}, {12.216666666666667, 21}, {13.316666666666666, 24}, {13.966666666666667, 26}, {14.4, 28}, {15., 30}, {16.2, 31}, {16.2, 32}, {16.733333333333334, 33}, {16.733333333333334, 34}, {18.53333333333333, 36},…	{{"Sacramento Kings", "New York Knicks"}, {113, 96}, {"2002", "03"}}
{{{0.6999999999999993, 3}, {1.5166666666666675, 5}, {2.1999999999999993, 7}, {2.9499999999999993, 9}, {3.3166666666666664, 11}, {3.9333333333333336, 14}, {4.533333333333333, 16}, {5.216666666666667, 17}, {5.216666666666667, 18}, {5.916666666666667, 20}, {5.916666666666667, 21}, {6.7, 23}, {8.516666666666666, 25}, {9.483333333333334, 28}, {10.05, 29}, {10.05, 30}, {11.516666666666667, 32}}, {{12.8…	{{{0.31666666666666643, 3}, {1.1333333333333329, 5}, {1.9333333333333336, 7}, {3.0666666666666664, 9}, {6.316666666666666, 11}, {7.533333333333333, 12}, {7.533333333333333, 13}, {9.016666666666666, 15}, {9.733333333333334, 17}, {10.4, 19}, {10.883333333333333, 22}, {11.866666666666667, 24}}, {{12.683333333333334, 26}, {13.383333333333333, 27}, {13.383333333333333, 28}, {15.816666666666666, 30}, {…	{{"Dallas", "Portland Trail Blazers"}, {132, 93}, {"2002", "03"}}
{{{0.4499999999999993, 2}, {1.0666666666666664, 3}, {1.0666666666666664, 4}, {3.25, 6}, {3.25, 7}, {6.033333333333333, 13}, {6.533333333333333, 9}, {7.733333333333333, 11}, {9.516666666666666, 14}, {9.516666666666666, 15}, {10.6, 17}, {11.25, 19}, {11.683333333333334, 20}, {11.8, 22}}, {{12.25, 25}, {13.866666666666667, 27}, {14.083333333333334, 29}, {14.75, 30}, {14.75, 31}, {15.683333333333334,…	{{{0.31666666666666643, 2}, {0.8166666666666664, 4}, {1.5500000000000007, 6}, {6.95, 8}, {7.983333333333333, 10}, {8.65, 12}, {9.166666666666666, 15}, {10.933333333333334, 17}, {11.966666666666667, 18}, {11.966666666666667, 19}}, {{13.55, 21}, {15.066666666666666, 23}, {16.416666666666668, 25}, {16.816666666666666, 27}, {16.816666666666666, 28}, {17.25, 30}, {19.383333333333333, 32}, {20., 34}, {…	{{"Chicago Bulls", "San Antonio"}, {91, 86}, {"2002", "03"}}
{{{0.25, 2}, {3.883333333333333, 5}, {4.7, 7}, {5.35, 9}, {6.383333333333333, 11}, {7.066666666666666, 12}, {8.266666666666666, 15}, {9.25, 17}, {9.766666666666666, 19}, {9.766666666666666, 20}, {10.883333333333333, 22}, {11.183333333333334, 23}, {11.183333333333334, 24}}, {{14.316666666666666, 27}, {14.966666666666667, 28}, {14.966666666666667, 29}, {16.28333333333333, 30}, {16.28333333333333, 3…	{{{0.5833333333333339, 2}, {1.1333333333333329, 4}, {2.333333333333334, 6}, {3.5500000000000007, 8}, {5.066666666666666, 10}, {6.133333333333333, 12}, {6.783333333333333, 14}, {7.566666666666666, 16}, {7.566666666666666, 17}, {8.516666666666666, 19}, {9.05, 21}, {9.05, 22}}, {{13.933333333333334, 24}, {14.65, 26}, {17.066666666666666, 27}, {17.066666666666666, 28}, {18.883333333333333, 30}, {19.5…	{{"Phoenix Suns", "Atlanta Hawks"}, {104, 89}, {"2002", "03"}}
{{{1.25, 2}, {3.3000000000000007, 4}, {5.35, 7}, {6.383333333333333, 9}, {6.816666666666666, 10}, {7.816666666666666, 12}, {8.3, 15}, {8.966666666666667, 16}, {8.966666666666667, 17}, {10.416666666666666, 19}, {11.05, 21}, {12., 23}}, {{12.516666666666667, 25}, {14.25, 28}, {16.233333333333334, 29}, {16.78333333333333, 32}, {18.28333333333333, 34}, {18.883333333333333, 36}, {20.416666666666664, 3…	{{{0.38333333333333286, 2}, {0.9499999999999993, 4}, {1.6500000000000004, 6}, {2.1500000000000004, 8}, {2.883333333333333, 10}, {4.483333333333333, 12}, {6.133333333333333, 14}, {7.5, 16}, {8.616666666666667, 18}, {10.15, 20}, {10.75, 22}, {11.433333333333334, 24}}, {{12.25, 26}, {12.95, 28}, {13.616666666666667, 30}, {15.616666666666667, 31}, {17.1, 33}, {17.983333333333334, 35}, {18.6, 37}, {19…	{{"Utah", "Detroit Pistons"}, {97, 100}, {"2002", "03"}}
{{{0.6999999999999993, 2}, {1.75, 4}, {4.2, 6}, {4.983333333333333, 8}, {6.75, 10}, {8.483333333333334, 12}, {9.866666666666667, 14}, {10.3, 16}, {10.783333333333333, 17}, {11.166666666666666, 18}, {11.816666666666666, 20}, {11.816666666666666, 21}}, {{12.4, 23}, {15.2, 25}, {15.616666666666667, 26}, {15.616666666666667, 27}, {16.166666666666668, 29}, {18.6, 31}, {20.083333333333336, 34}, {20.8, …	{{{1.1166666666666671, 2}, {2.9499999999999993, 4}, {3.883333333333333, 6}, {4.783333333333333, 8}, {5.5, 11}, {7.1, 13}, {9.616666666666667, 15}, {11.5, 17}}, {{13.633333333333333, 19}, {13.633333333333333, 20}, {13.966666666666667, 23}, {17.666666666666668, 25}, {18.316666666666666, 27}, {19.03333333333333, 28}, {19.316666666666666, 30}, {19.816666666666666, 32}, {20.483333333333334, 34}, {22.3…	{{"Los Angeles Clippers", "Los Angeles Lakers"}, {98, 92}, {"2002", "03"}}
{{{0.4499999999999993, 2}, {1.6833333333333336, 4}, {3., 6}, {3.466666666666667, 7}, {3.466666666666667, 8}, {3.966666666666667, 10}, {4.6, 12}, {4.816666666666666, 14}, {5.783333333333333, 17}, {7.133333333333333, 19}, {7.733333333333333, 22}, {8.3, 24}, {8.983333333333334, 27}, {9.3, 29}, {10.283333333333333, 30}, {10.283333333333333, 31}, {11.266666666666667, 33}, {11.65, 35}}, {{13.5666666666…	{{{0.75, 2}, {1.3000000000000007, 5}, {2.0500000000000007, 8}, {2.6999999999999993, 10}, {3.2666666666666675, 13}, {3.633333333333333, 15}, {4.233333333333333, 17}, {7.483333333333333, 19}, {7.95, 21}, {8.683333333333334, 23}, {9.066666666666666, 25}, {9.6, 27}, {10., 28}, {11.033333333333333, 29}, {11.033333333333333, 30}}, {{12.3, 32}, {12.9, 34}, {13.816666666666666, 36}, {14.433333333333334, …	{{"Indiana Pacers", "Minnesota"}, {85, 98}, {"2002", "03"}}
{{{0.6833333333333336, 2}, {1.6166666666666671, 4}, {2.1999999999999993, 5}, {2.1999999999999993, 6}, {3.083333333333334, 9}, {3.5, 11}, {4.1, 13}, {4.666666666666667, 14}, {4.666666666666667, 15}, {5.066666666666666, 17}, {5.816666666666666, 18}, {5.816666666666666, 19}, {6.45, 21}, {6.916666666666667, 23}, {7.6, 25}, {9.916666666666666, 26}, {9.916666666666666, 27}, {11., 29}}, {{13.61666666666…	{{{0.36666666666666714, 2}, {3.866666666666667, 4}, {4.883333333333334, 5}, {4.883333333333334, 6}, {5.383333333333333, 8}, {6.066666666666666, 10}, {7.35, 12}, {8.2, 14}, {8.75, 16}, {10.25, 17}, {11.716666666666667, 18}, {11.716666666666667, 19}}, {{14.616666666666667, 21}, {15.383333333333333, 24}, {15.883333333333333, 26}, {20.25, 28}, {20.483333333333334, 29}, {20.483333333333334, 30}, {21.9…	{{"Miami Heat", "New Jersey Nets"}, {97, 78}, {"2002", "03"}}
{{{0.31666666666666643, 2}, {1.25, 4}, {1.8166666666666664, 6}, {2.366666666666667, 7}, {2.366666666666667, 8}, {3.366666666666667, 10}, {3.9499999999999993, 11}, {3.9499999999999993, 12}, {4.533333333333333, 14}, {5.066666666666666, 16}, {6.166666666666667, 17}, {6.166666666666667, 18}, {6.666666666666667, 20}, {7.6, 22}, {7.6, 23}, {8.083333333333334, 25}, {9.733333333333334, 27}, {10.383333333…	{{{0.8833333333333329, 2}, {2.133333333333333, 4}, {2.6999999999999993, 6}, {4.25, 8}, {5.283333333333333, 10}, {6., 12}, {6.45, 13}, {6.916666666666667, 15}, {7.416666666666667, 17}, {7.816666666666666, 19}, {7.816666666666666, 20}, {10.366666666666667, 26}, {10.616666666666667, 22}, {11.233333333333334, 24}}, {{13.15, 28}, {13.516666666666667, 30}, {14., 32}, {14., 33}, {15.016666666666667, 35}…	{{"Denver", "Orlando Magic"}, {124, 102}, {"2002", "03"}}
{{{0.2666666666666675, 2}, {1.5, 4}, {1.8166666666666664, 5}, {1.8166666666666664, 6}, {2.2666666666666675, 7}, {3., 9}, {6.066666666666666, 10}, {6.066666666666666, 11}, {6.633333333333334, 13}, {7.85, 14}, {7.85, 15}, {8.316666666666666, 17}, {8.983333333333334, 19}, {10.233333333333334, 21}, {11.116666666666667, 22}, {11.116666666666667, 23}}, {{12.583333333333334, 25}, {13.3, 28}, {13.8166666…	{{{1.1500000000000004, 3}, {3.1833333333333336, 5}, {3.6999999999999993, 7}, {4.216666666666667, 9}, {4.883333333333334, 11}, {6.35, 13}, {7.066666666666666, 15}, {7.6, 17}, {10., 19}, {10.866666666666667, 21}, {10.866666666666667, 22}, {11.366666666666667, 24}, {11.616666666666667, 26}}, {{12.15, 28}, {13.116666666666667, 30}, {14.766666666666667, 32}, {15.3, 35}, {17.45, 37}, {18.45, 39}, {20.5…	{{"Washington Wizards", "Seattle SuperSonics"}, {98, 103}, {"2002", "03"}}
{{{0.8166666666666664, 2}, {1.25, 4}, {1.6833333333333336, 7}, {2.133333333333333, 9}, {2.633333333333333, 11}, {2.633333333333333, 12}, {3.383333333333333, 15}, {6.033333333333333, 17}, {7.2, 19}, {8.25, 21}, {9.333333333333334, 22}, {9.333333333333334, 23}, {10.933333333333334, 24}, {11.583333333333334, 26}}, {{13.2, 28}, {14.016666666666667, 30}, {14.716666666666667, 32}, {15.766666666666667, …	{{{1.083333333333334, 2}, {2.866666666666667, 3}, {2.866666666666667, 4}, {3.6833333333333336, 6}, {4.033333333333333, 7}, {4.033333333333333, 8}, {5.666666666666667, 9}, {5.666666666666667, 10}, {6.316666666666666, 13}, {6.733333333333333, 15}, {7.483333333333333, 17}, {7.916666666666667, 19}, {9.2, 21}, {9.75, 23}, {9.75, 24}, {10.516666666666666, 26}, {11.166666666666666, 27}}, {{13.6333333333…	{{"Boston Celtics", "Memphis"}, {97, 103}, {"2002", "03"}}
{{{0.6333333333333329, 1}, {0.6333333333333329, 2}, {1.1166666666666671, 4}, {1.583333333333334, 6}, {2.9333333333333336, 8}, {3.75, 10}, {4.2, 12}, {5.883333333333334, 14}, {6.95, 15}, {6.95, 16}, {8., 18}, {8.483333333333334, 19}, {8.483333333333334, 20}}, {{13.433333333333334, 21}, {13.433333333333334, 22}, {13.933333333333334, 23}, {14.5, 25}, {15.633333333333333, 27}, {16.53333333333333, 28}…	{{{0.8833333333333329, 2}, {1.2666666666666675, 4}, {1.9499999999999993, 6}, {3.1833333333333336, 7}, {3.966666666666667, 9}, {4.95, 11}, {5.566666666666666, 12}, {6.783333333333333, 14}, {7.533333333333333, 16}, {8.216666666666667, 18}, {8.866666666666667, 20}, {9.866666666666667, 22}, {10.366666666666667, 23}, {10.883333333333333, 24}, {10.883333333333333, 25}}, {{12.7, 26}, {13.7, 28}, {15.2, …	{{"Phoenix Suns", "Charlotte Hornets"}, {87, 76}, {"2002", "03"}}
{{{7.166666666666667, 2}, {7.7, 3}, {8.6, 4}, {9.216666666666667, 6}, {9.216666666666667, 7}, {9.75, 9}, {10.25, 10}, {11.133333333333333, 11}, {11.133333333333333, 12}}, {{14.383333333333333, 14}, {15.266666666666667, 16}, {16.1, 17}, {16.1, 18}, {18.816666666666666, 20}, {19.166666666666668, 22}, {21.7, 24}, {23.016666666666666, 26}, {23.35, 29}, {24., 31}}, {{24.883333333333333, 33}, {26.01666…	{{{7., 3}, {8.016666666666666, 5}, {9.95, 7}, {10.483333333333334, 9}, {11.983333333333333, 10}, {11.983333333333333, 11}}, {{12.816666666666666, 14}, {13.15, 15}, {13.15, 16}, {13.383333333333333, 18}, {15.75, 21}, {16.45, 23}, {17.133333333333333, 25}, {17.78333333333333, 28}, {18.483333333333334, 30}, {18.916666666666668, 32}, {19.916666666666668, 34}, {20.766666666666666, 36}, {21.43333333333…	{{"Dallas", "Golden State Warriors"}, {55, 69}, {"2002", "03"}}
{{{1.1166666666666671, 2}, {1.8000000000000007, 4}, {1.8000000000000007, 5}, {3.25, 7}, {3.883333333333333, 9}, {5.2, 11}, {6.1, 13}, {7.35, 15}, {7.783333333333333, 17}, {8.5, 20}, {8.966666666666667, 22}, {9.266666666666666, 24}, {9.85, 26}, {11.85, 28}, {11.983333333333333, 30}}, {{12.516666666666667, 32}, {13.5, 35}, {14.133333333333333, 36}, {15.05, 38}, {15.766666666666667, 39}, {15.7666666…	{{{1.5, 2}, {2.616666666666667, 4}, {2.616666666666667, 5}, {4.133333333333333, 7}, {4.783333333333333, 9}, {6.483333333333333, 12}, {8.166666666666666, 14}, {8.716666666666667, 16}, {9.6, 18}, {10.15, 20}, {10.783333333333333, 22}, {11.45, 23}, {11.45, 24}}, {{13.25, 27}, {13.8, 29}, {14.716666666666667, 31}, {15.216666666666667, 32}, {15.216666666666667, 33}, {15.566666666666666, 35}, {15.56666…	{{"Chicago Bulls", "Houston"}, {112, 114}, {"2002", "03"}}
{{{0.7666666666666675, 2}, {1.1333333333333329, 4}, {1.7666666666666675, 5}, {3.216666666666667, 6}, {3.216666666666667, 7}, {4.283333333333333, 10}, {5.45, 13}, {7.35, 15}, {8.516666666666666, 17}, {9.183333333333334, 20}, {10.183333333333334, 21}, {10.716666666666667, 23}, {11.283333333333333, 25}}, {{14.633333333333333, 27}, {14.933333333333334, 29}, {14.933333333333334, 30}, {15.6166666666666…	{{{2.3166666666666664, 2}, {2.75, 4}, {3.8166666666666664, 6}, {4.6, 8}, {5.733333333333333, 10}, {8.8, 12}, {9.4, 14}, {10.916666666666666, 16}, {11.483333333333334, 18}}, {{13.866666666666667, 19}, {14.383333333333333, 21}, {14.816666666666666, 23}, {15.25, 26}, {15.95, 27}, {16.883333333333333, 29}, {18.1, 31}, {18.733333333333334, 33}, {19.25, 34}, {19.25, 35}, {20.366666666666667, 37}, {21.0…	{{"Seattle SuperSonics", "Los Angeles Clippers"}, {87, 95}, {"2002", "03"}}
{{{0.8833333333333329, 2}, {1.5, 4}, {2.25, 6}, {2.716666666666667, 8}, {3.9333333333333336, 10}, {5.2, 12}, {5.883333333333334, 14}, {6.25, 16}, {7.416666666666667, 18}, {8.566666666666666, 19}, {11.383333333333333, 21}, {12., 24}}, {{12.866666666666667, 26}, {14.116666666666667, 28}, {15.083333333333334, 29}, {15.083333333333334, 30}, {15.933333333333334, 32}, {16.45, 33}, {17.03333333333333, 3…	{{{2.616666666666667, 2}, {4.916666666666667, 4}, {7.85, 6}, {9.05, 8}, {9.716666666666667, 10}, {10.483333333333334, 12}, {10.983333333333334, 13}, {10.983333333333334, 14}, {11.633333333333333, 16}}, {{13.216666666666667, 18}, {14.266666666666667, 19}, {15.383333333333333, 21}, {16.633333333333333, 22}, {17.316666666666666, 24}, {17.816666666666666, 26}, {18.35, 28}, {18.883333333333333, 29}, {…	{{"Denver", "Miami Heat"}, {101, 76}, {"2002", "03"}}
{{{0.25, 2}, {2.466666666666667, 4}, {2.466666666666667, 5}, {2.6833333333333336, 7}, {3.6999999999999993, 9}, {4.283333333333333, 11}, {4.916666666666667, 13}, {5.916666666666667, 16}, {7.566666666666666, 18}, {8.483333333333334, 20}, {8.483333333333334, 21}, {10.116666666666667, 23}, {10.983333333333334, 25}, {11.3, 27}}, {{13.116666666666667, 29}, {15., 31}, {15.95, 33}, {16.666666666666668, 3…	{{{0.7666666666666675, 2}, {2.1500000000000004, 4}, {2.9499999999999993, 6}, {3.4499999999999993, 8}, {3.9333333333333336, 9}, {4.633333333333334, 12}, {7.783333333333333, 13}, {7.95, 15}, {8.25, 16}, {8.25, 17}, {9.316666666666666, 19}, {9.683333333333334, 22}, {10.416666666666666, 24}}, {{13.3, 27}, {13.933333333333334, 29}, {14.716666666666667, 30}, {15.216666666666667, 32}, {16.28333333333333…	{{"Detroit Pistons", "Milwaukee Bucks"}, {94, 102}, {"2002", "03"}}
{{{0.31666666666666643, 3}, {0.9499999999999993, 6}, {1.4000000000000004, 8}, {1.75, 10}, {4.033333333333333, 12}, {5.533333333333333, 13}, {7.7, 15}, {8.083333333333334, 18}, {9.35, 19}, {10.516666666666666, 21}, {11.983333333333333, 22}, {11.983333333333333, 23}}, {{13.3, 25}, {14., 27}, {14.616666666666667, 30}, {16.1, 32}, {16.45, 33}, {17.03333333333333, 34}, {17.133333333333333, 35}, {17.13…	{{{0.5833333333333339, 2}, {2.116666666666667, 4}, {2.5, 5}, {4.35, 7}, {4.883333333333334, 10}, {6.1, 12}, {7.383333333333333, 14}, {8.7, 16}, {9.483333333333334, 18}, {10.733333333333334, 20}, {11.283333333333333, 22}}, {{12.25, 24}, {12.966666666666667, 26}, {13.55, 28}, {13.816666666666666, 30}, {14.866666666666667, 32}, {15.316666666666666, 34}, {15.683333333333334, 36}, {17.383333333333333,…	{{"Cleveland Cavaliers", "New York Knicks"}, {105, 95}, {"2002", "03"}}
{{{0.1999999999999993, 2}, {1.5500000000000007, 3}, {1.5500000000000007, 4}, {4.066666666666666, 6}, {4.75, 8}, {5.5, 10}, {7.216666666666667, 12}, {8.216666666666667, 14}, {9.05, 16}, {9.766666666666666, 18}, {10.35, 20}, {11.5, 22}}, {{12.866666666666667, 24}, {13.316666666666666, 25}, {13.316666666666666, 26}, {15.883333333333333, 29}, {16.6, 31}, {17.416666666666668, 33}, {19.166666666666668,…	{{{0.5666666666666664, 2}, {1.7166666666666668, 3}, {1.7166666666666668, 4}, {2.4499999999999993, 6}, {3.616666666666667, 8}, {5.166666666666667, 10}, {7.533333333333333, 13}, {7.85, 15}, {9.416666666666666, 17}, {10.033333333333333, 19}, {11.783333333333333, 21}}, {{12.383333333333333, 22}, {12.383333333333333, 23}, {13.716666666666667, 25}, {14.2, 27}, {14.616666666666667, 29}, {15.083333333333…	{{"Washington Wizards", "Portland Trail Blazers"}, {95, 80}, {"2002", "03"}}
{{{0.43333333333333357, 2}, {1.0500000000000007, 3}, {1.5166666666666675, 5}, {1.5166666666666675, 6}, {2., 8}, {2.5166666666666675, 9}, {3.466666666666667, 10}, {3.466666666666667, 11}, {4.316666666666666, 13}, {5.733333333333333, 15}, {6.316666666666666, 18}, {7.566666666666666, 21}, {8.116666666666667, 23}, {9.55, 25}, {10.1, 27}, {10.233333333333334, 28}, {11.183333333333334, 29}}, {{13.26666…	{{{1.3000000000000007, 3}, {3.083333333333334, 6}, {3.966666666666667, 8}, {4.6, 10}, {4.916666666666667, 13}, {5.383333333333333, 16}, {6.5, 17}, {8.916666666666666, 19}, {10.35, 20}, {11., 23}, {11.466666666666667, 26}, {11.966666666666667, 27}, {11.966666666666667, 28}}, {{12.333333333333334, 30}, {12.333333333333334, 31}, {12.95, 33}, {14.116666666666667, 35}, {14.466666666666667, 37}, {15.75…	{{"Boston Celtics", "San Antonio"}, {111, 104}, {"2002", "03"}}
{{{0.8833333333333329, 2}, {1.8166666666666664, 4}, {3.4000000000000004, 6}, {4.033333333333333, 8}, {4.733333333333333, 10}, {5.483333333333333, 13}, {6.133333333333333, 15}, {6.733333333333333, 17}, {8.05, 19}, {8.8, 21}, {9.266666666666666, 23}, {9.783333333333333, 24}, {10.333333333333334, 27}, {10.8, 29}, {11.95, 31}}, {{13.8, 32}, {13.8, 33}, {14.133333333333333, 35}, {14.75, 37}, {15.18333…	{{{0.6166666666666671, 2}, {2.0500000000000007, 3}, {2.0500000000000007, 4}, {2.6500000000000004, 6}, {3.7666666666666675, 9}, {4.483333333333333, 11}, {5.066666666666666, 14}, {5.783333333333333, 16}, {6.483333333333333, 19}, {7.416666666666667, 21}, {7.783333333333333, 23}, {10.6, 24}, {11.683333333333334, 26}}, {{12.8, 28}, {13.366666666666667, 31}, {14.366666666666667, 33}, {15.95, 35}, {16.5…	{{"New York Knicks", "Cleveland Cavaliers"}, {104, 99}, {"2002", "03"}}
{{{0.6333333333333329, 2}, {1.8166666666666664, 4}, {2.25, 5}, {2.7666666666666675, 7}, {3.25, 9}, {4., 11}, {5.1, 14}, {5.533333333333333, 16}, {7.033333333333333, 18}, {7.983333333333333, 20}, {9.333333333333334, 22}, {11.483333333333334, 23}}, {{15.066666666666666, 25}, {16.03333333333333, 27}, {16.85, 29}, {17.53333333333333, 31}, {17.53333333333333, 32}, {19., 34}, {19., 35}, {20.7, 37}, {21…	{{{0.3000000000000007, 1}, {0.8833333333333329, 3}, {2.5500000000000007, 5}, {4.45, 7}, {4.85, 9}, {7.666666666666667, 11}, {8.783333333333333, 12}, {8.783333333333333, 13}, {10.15, 15}, {10.666666666666666, 17}}, {{16.6, 19}, {17.883333333333333, 21}, {18.85, 23}, {19.166666666666668, 25}, {22.666666666666664, 26}, {23.3, 28}}, {{24.2, 30}, {25.8, 32}, {26.8, 34}, {27.266666666666666, 35}, {27.2…	{{"Atlanta Hawks", "Indiana Pacers"}, {85, 68}, {"2002", "03"}}
{{{0.31666666666666643, 2}, {3.0166666666666675, 4}, {4.133333333333333, 7}, {4.783333333333333, 9}, {5.283333333333333, 11}, {5.883333333333334, 13}, {6.666666666666667, 15}, {8.35, 17}, {8.866666666666667, 19}, {9.183333333333334, 21}, {10.366666666666667, 23}, {10.9, 25}}, {{13.266666666666667, 27}, {14.633333333333333, 29}, {16.633333333333333, 31}, {16.983333333333334, 33}, {17.8833333333333…	{{{0.6999999999999993, 2}, {1.6833333333333336, 5}, {3.8000000000000007, 7}, {5.033333333333333, 9}, {5.6, 12}, {6.166666666666667, 15}, {6.95, 17}, {7.633333333333334, 20}, {9.6, 22}, {10.116666666666667, 23}, {10.116666666666667, 24}, {11.133333333333333, 25}, {11.133333333333333, 26}}, {{12.383333333333333, 29}, {13.966666666666667, 31}, {15.05, 34}, {15.833333333333334, 36}, {16.3166666666666…	{{"Dallas", "Los Angeles Lakers"}, {105, 97}, {"2002", "03"}}
{{{0.2666666666666675, 2}, {1.9666666666666668, 5}, {2.9000000000000004, 7}, {3.4499999999999993, 9}, {4.066666666666666, 11}, {8.033333333333333, 13}, {8.55, 15}, {9.216666666666667, 16}, {9.216666666666667, 17}, {9.65, 19}}, {{13.066666666666666, 22}, {14.75, 24}, {16., 27}, {16.45, 29}, {18.983333333333334, 31}, {20.05, 32}, {20.3, 33}, {20.3, 34}, {21.433333333333334, 36}, {21.78333333333333,…	{{{0.9499999999999993, 2}, {1.6999999999999993, 4}, {2.5666666666666664, 5}, {3.2666666666666675, 7}, {4.35, 9}, {7.7, 11}, {9., 13}, {10.666666666666666, 15}}, {{12.816666666666666, 16}, {15.2, 18}, {15.683333333333334, 20}, {16.78333333333333, 21}, {16.78333333333333, 22}, {17.2, 24}, {17.85, 26}, {19.233333333333334, 28}, {19.78333333333333, 30}, {20.21666666666667, 32}, {20.5, 33}, {21.2, 35}…	{{"Utah", "Minnesota"}, {89, 96}, {"2002", "03"}}
{{{1.333333333333334, 2}, {1.333333333333334, 3}, {1.8833333333333329, 5}, {2.5500000000000007, 7}, {3.716666666666667, 9}, {4.2, 10}, {4.783333333333333, 12}, {6.133333333333333, 14}, {6.883333333333334, 16}, {6.883333333333334, 17}, {7.416666666666667, 19}, {8.4, 21}, {10.25, 24}, {11.1, 26}, {11.5, 28}, {11.966666666666667, 29}, {11.966666666666667, 30}}, {{14.066666666666666, 32}, {14.3166666…	{{{1.5666666666666664, 2}, {2.2666666666666675, 4}, {2.9499999999999993, 5}, {2.9499999999999993, 6}, {3.4000000000000004, 7}, {4.483333333333333, 9}, {5.816666666666666, 11}, {6.483333333333333, 13}, {7.1, 16}, {7.733333333333333, 19}, {8.083333333333334, 21}, {8.933333333333334, 23}, {9.516666666666666, 26}, {10.866666666666667, 27}, {11.8, 29}}, {{12.316666666666666, 31}, {13., 33}, {13., 34},…	{{"Orlando Magic", "Philadelphia 76ers"}, {103, 105}, {"2002", "03"}}
{{{0.6166666666666671, 2}, {0.9333333333333336, 4}, {2.116666666666667, 6}, {2.8166666666666664, 8}, {3.716666666666667, 10}, {4.133333333333333, 12}, {5.166666666666667, 13}, {5.166666666666667, 14}, {5.666666666666667, 16}, {7.283333333333333, 18}, {7.666666666666667, 20}, {8.033333333333333, 22}, {8.8, 23}, {10.483333333333334, 25}, {10.666666666666666, 27}, {11.2, 29}, {11.583333333333334, 30…	{{{0.25, 2}, {1.1999999999999993, 3}, {1.1999999999999993, 4}, {1.8833333333333329, 6}, {2.466666666666667, 8}, {3.133333333333333, 9}, {3.133333333333333, 10}, {3.466666666666667, 12}, {3.8166666666666664, 13}, {3.8166666666666664, 14}, {4.316666666666666, 16}, {4.566666666666666, 18}, {5.416666666666667, 20}, {5.983333333333333, 22}, {6.883333333333334, 24}, {7.45, 25}, {7.85, 27}, {8.516666666…	{{"Sacramento Kings", "Toronto Raptors"}, {113, 116}, {"2002", "03"}}
{{{6.783333333333333, 2}, {8.033333333333333, 4}, {8.483333333333334, 5}, {9.366666666666667, 7}, {9.933333333333334, 9}, {10.55, 11}, {11.366666666666667, 13}, {11.55, 15}}}	{{{7.633333333333334, 2}, {8.366666666666667, 4}, {9.75, 6}, {11.15, 8}}}	{{"New Jersey Nets", "Memphis"}, {15, 8}, {"2002", "03"}}
{{{1.333333333333334, 2}, {1.9499999999999993, 4}, {2.633333333333333, 6}, {4.133333333333333, 8}, {4.6, 10}, {5.25, 12}, {6.133333333333333, 13}, {6.133333333333333, 14}, {6.816666666666666, 16}, {7.633333333333334, 19}, {8.233333333333334, 21}, {8.85, 23}, {9.933333333333334, 25}, {11.033333333333333, 27}, {12., 29}}, {{12.7, 30}, {12.7, 31}, {13.5, 33}, {15.816666666666666, 35}, {16.2, 37}, {1…	{{{1., 2}, {1.6500000000000004, 4}, {2.1999999999999993, 6}, {2.8000000000000007, 8}, {3.4499999999999993, 10}, {4.45, 12}, {4.45, 13}, {5.85, 15}, {6.45, 17}, {7.066666666666666, 20}, {7.95, 22}, {8.65, 24}, {9.2, 26}, {10.516666666666666, 28}}, {{12.55, 29}, {12.55, 30}, {13.816666666666666, 32}, {14.4, 34}, {15.05, 36}, {15.05, 37}, {16.483333333333334, 40}, {16.95, 43}, {17.066666666666666, 4…	{{"Portland Trail Blazers", "Boston Celtics"}, {91, 100}, {"2002", "03"}}
{{{1.833333333333334, 1}, {1.833333333333334, 2}, {2.133333333333333, 4}, {2.583333333333334, 5}, {2.583333333333334, 6}, {2.583333333333334, 7}, {3.366666666666667, 9}, {3.75, 11}, {3.75, 12}, {4.95, 15}, {6.2, 17}, {8.4, 19}, {8.933333333333334, 21}, {9.216666666666667, 23}, {10.5, 25}, {11.2, 27}}, {{13., 28}, {13.083333333333334, 30}, {13.583333333333334, 32}, {14.583333333333334, 33}, {14.58…	{{{0.6333333333333329, 2}, {0.9000000000000004, 4}, {2.8000000000000007, 5}, {4.133333333333333, 7}, {5.566666666666666, 8}, {5.566666666666666, 9}, {6.6, 11}, {7.033333333333333, 13}, {7.033333333333333, 14}, {7.533333333333333, 16}, {7.95, 19}, {8.75, 22}, {9.483333333333334, 24}, {9.95, 26}, {10.883333333333333, 27}, {11.416666666666666, 29}, {11.883333333333333, 30}, {11.883333333333333, 31}}…	{{"Milwaukee Bucks", "Charlotte Hornets"}, {113, 110}, {"2002", "03"}}
{{{2., 2}, {5.033333333333333, 4}, {5.566666666666666, 6}, {6.5, 8}, {7.25, 10}, {8.1, 12}, {9.65, 14}, {11., 15}, {11., 16}, {11.983333333333333, 18}}, {{12.25, 20}, {12.25, 21}, {13.5, 23}, {14.183333333333334, 25}, {14.866666666666667, 27}, {15.5, 29}, {16.233333333333334, 31}, {16.85, 33}, {17.75, 35}, {18.45, 37}, {19.483333333333334, 38}, {19.483333333333334, 39}, {19.85, 41}, {20.5, 42}, {…	{{{0.25, 2}, {1.4000000000000004, 5}, {2.6500000000000004, 7}, {4.783333333333333, 9}, {4.783333333333333, 10}, {5.383333333333333, 12}, {5.883333333333334, 14}, {6.25, 16}, {6.25, 17}, {6.75, 19}, {7.7, 21}, {8.716666666666667, 23}, {9.266666666666666, 25}, {10.216666666666667, 27}, {10.4, 28}, {10.4, 29}, {10.716666666666667, 30}, {10.716666666666667, 31}, {11.15, 33}, {11.666666666666666, 34}}…	{{"Detroit Pistons", "Denver"}, {91, 98}, {"2002", "03"}}
{{{10.033333333333333, 1}, {10.033333333333333, 2}, {10.783333333333333, 4}}, {{12.75, 6}, {14.133333333333333, 7}, {14.133333333333333, 8}, {16.416666666666668, 11}, {16.95, 14}, {17.7, 15}, {18.53333333333333, 17}, {19.6, 18}, {19.95, 19}, {20.4, 20}, {21., 22}, {21.766666666666666, 24}, {22.8, 25}, {22.8, 26}}, {{24.75, 27}, {24.75, 28}, {25.383333333333333, 31}, {26.71666666666667, 34}, {26.9…	{{{11.15, 2}, {11.683333333333334, 3}}, {{12.5, 5}, {13.116666666666667, 7}, {13.583333333333334, 8}, {13.583333333333334, 9}, {14., 11}, {14.433333333333334, 13}, {14.766666666666667, 15}, {15.433333333333334, 17}, {16.21666666666667, 19}, {16.633333333333333, 21}, {17.1, 23}, {19.416666666666668, 25}, {21.316666666666666, 26}, {21.316666666666666, 27}, {21.566666666666666, 28}, {21.966666666666…	{{"Washington Wizards", "Golden State Warriors"}, {68, 76}, {"2002", "03"}}
{{{0.3333333333333339, 2}, {0.9499999999999993, 4}, {2.2666666666666675, 6}, {2.6999999999999993, 8}, {3.8000000000000007, 10}, {4.283333333333333, 12}, {4.35, 13}, {5., 14}, {6.45, 16}, {7.066666666666666, 18}, {8.183333333333334, 19}, {8.483333333333334, 21}, {8.983333333333334, 23}}, {{13.45, 25}, {14.066666666666666, 28}, {14.583333333333334, 30}, {15.316666666666666, 32}, {15.616666666666667…	{{{0.5666666666666664, 2}, {1.8833333333333329, 4}, {3.4333333333333336, 6}, {3.9499999999999993, 7}, {4.7, 9}, {6.733333333333333, 12}, {7.383333333333333, 14}, {7.95, 16}, {9.4, 18}, {11.366666666666667, 20}}, {{12.95, 22}, {13.75, 24}, {14.966666666666667, 26}, {16., 28}, {16.883333333333333, 30}, {20.45, 32}, {20.45, 33}, {20.9, 35}, {23.266666666666666, 37}}, {{25.5, 39}, {26., 41}, {26.4333…	{{"Houston", "Los Angeles Clippers"}, {93, 86}, {"2002", "03"}}
{{{0.5166666666666675, 3}, {0.9000000000000004, 5}, {2., 6}, {3.133333333333333, 7}, {5.133333333333333, 9}, {5.85, 11}, {6.316666666666666, 13}, {8.616666666666667, 15}, {8.866666666666667, 16}, {10.883333333333333, 17}, {10.883333333333333, 18}, {11.333333333333334, 20}, {11.9, 22}}, {{12.2, 24}, {14.9, 26}, {17.233333333333334, 28}, {17.78333333333333, 30}, {18.35, 31}, {18.35, 32}, {18.6, 34}…	{{{1.5, 1}, {1.5, 2}, {2.3166666666666664, 4}, {2.75, 6}, {3.866666666666667, 8}, {4.5, 10}, {5.033333333333333, 11}, {5.033333333333333, 12}, {6.1, 14}, {6.733333333333333, 16}, {7.883333333333334, 18}, {8.333333333333334, 20}, {8.733333333333334, 21}, {8.733333333333334, 22}, {9.183333333333334, 23}, {9.183333333333334, 24}, {10.283333333333333, 26}, {10.983333333333334, 28}}, {{12.683333333333…	{{"Atlanta Hawks", "Chicago Bulls"}, {96, 102}, {"2002", "03"}}
{{{0.3000000000000007, 1}, {0.3000000000000007, 2}, {1.3166666666666664, 4}, {1.8833333333333329, 6}, {2.3000000000000007, 8}, {4.066666666666666, 10}, {5.35, 12}, {7.2, 14}, {7.75, 15}, {7.75, 16}, {8.283333333333333, 18}, {8.683333333333334, 20}, {8.983333333333334, 22}, {9.566666666666666, 23}, {10.916666666666666, 26}}, {{12.75, 27}, {12.75, 28}, {13.883333333333333, 30}, {15.183333333333334,…	{{{1.0666666666666664, 2}, {1.6166666666666671, 3}, {1.6166666666666671, 4}, {2.0666666666666664, 6}, {2.883333333333333, 8}, {3.8000000000000007, 10}, {4.45, 11}, {4.45, 12}, {5., 14}, {5.633333333333334, 16}, {6.566666666666666, 19}, {7.416666666666667, 21}, {10.683333333333334, 22}, {10.683333333333334, 23}}, {{12.433333333333334, 25}, {12.95, 26}, {14.383333333333333, 29}, {15.516666666666667…	{{"New Jersey Nets", "Cleveland Cavaliers"}, {100, 97}, {"2002", "03"}}
{{{0.5833333333333339, 2}, {2.3166666666666664, 3}, {2.3166666666666664, 4}, {3.8000000000000007, 6}, {4.283333333333333, 8}, {5., 10}, {5.416666666666667, 11}, {5.416666666666667, 12}, {6.35, 15}, {6.35, 16}, {6.6, 17}, {6.6, 18}, {7.633333333333334, 21}, {9.25, 23}, {9.833333333333334, 24}, {9.833333333333334, 25}, {10.1, 26}, {10.1, 27}, {10.966666666666667, 29}, {11.883333333333333, 31}}, {{1…	{{{1.3833333333333329, 2}, {2.083333333333334, 3}, {2.083333333333334, 4}, {2.4333333333333336, 5}, {3.366666666666667, 7}, {4.133333333333333, 9}, {4.7, 10}, {4.7, 11}, {5.633333333333334, 13}, {6.133333333333333, 15}, {6.916666666666667, 17}, {7.883333333333334, 19}, {7.883333333333334, 20}, {8.616666666666667, 22}, {9.666666666666666, 24}, {10.35, 26}, {11.216666666666667, 27}, {11.21666666666…	{{"Los Angeles Lakers", "Dallas"}, {114, 98}, {"2002", "03"}}
{{{1.6833333333333336, 2}, {3.833333333333334, 4}, {4.35, 6}, {5.133333333333333, 8}, {6.066666666666666, 10}, {8.266666666666666, 12}, {8.95, 14}, {9.433333333333334, 16}, {11.116666666666667, 18}, {11.966666666666667, 20}}, {{13.616666666666667, 22}, {14.25, 24}, {16.133333333333333, 27}, {16.633333333333333, 29}, {17.483333333333334, 30}, {17.483333333333334, 31}, {17.983333333333334, 33}, {18…	{{{1.3833333333333329, 3}, {2.366666666666667, 5}, {2.966666666666667, 6}, {2.966666666666667, 7}, {3.366666666666667, 9}, {5.95, 11}, {7.066666666666666, 13}, {9.816666666666666, 15}, {10.216666666666667, 16}, {10.216666666666667, 17}, {10.783333333333333, 18}, {10.783333333333333, 19}}, {{12.366666666666667, 21}, {13.066666666666666, 22}, {14., 24}, {14.616666666666667, 26}, {15.05, 28}, {18.25…	{{"Philadelphia 76ers", "Miami Heat"}, {79, 91}, {"2002", "03"}}
{{{0.31666666666666643, 2}, {1.4333333333333336, 5}, {2.9333333333333336, 7}, {3.333333333333334, 9}, {3.883333333333333, 11}, {5.1, 13}, {5.666666666666667, 14}, {5.666666666666667, 15}, {6.233333333333333, 18}, {8.7, 20}, {9.4, 22}, {10.266666666666666, 24}, {10.9, 26}}, {{12.816666666666666, 27}, {12.816666666666666, 28}, {14.4, 29}, {14.4, 30}, {15.966666666666667, 31}, {15.966666666666667, 3…	{{{0.5500000000000007, 2}, {1.1999999999999993, 4}, {3.6500000000000004, 6}, {4.483333333333333, 8}, {4.95, 10}, {4.95, 11}, {5.383333333333333, 13}, {5.85, 15}, {7.85, 17}, {9.016666666666666, 19}, {11.183333333333334, 20}, {11.183333333333334, 21}}, {{14.65, 23}, {15.716666666666667, 25}, {16.133333333333333, 27}, {16.6, 28}, {16.6, 29}, {17.25, 31}, {17.666666666666668, 33}, {17.66666666666666…	{{"Toronto Raptors", "Minnesota"}, {112, 80}, {"2002", "03"}}
{{{0.5, 2}, {3.1833333333333336, 4}, {3.9000000000000004, 7}, {4.45, 9}, {4.85, 11}, {4.85, 12}, {6.216666666666667, 13}, {6.85, 15}, {7.5, 17}, {7.5, 18}, {7.883333333333334, 19}, {7.883333333333334, 20}, {8.316666666666666, 23}, {9.233333333333334, 26}, {9.766666666666666, 28}, {10.25, 29}, {10.25, 30}, {10.933333333333334, 33}}, {{12.3, 36}, {13.633333333333333, 38}, {17.85, 41}, {18.85, 43}, …	{{{0.21666666666666679, 2}, {0.8166666666666664, 4}, {1.3000000000000007, 6}, {2.4499999999999993, 8}, {2.9000000000000004, 10}, {5.233333333333333, 12}, {5.566666666666666, 14}, {7.7, 16}, {8.683333333333334, 18}, {9.583333333333334, 19}, {10.083333333333334, 21}, {12., 23}}, {{14.316666666666666, 26}, {16.566666666666666, 27}, {16.566666666666666, 28}, {18.316666666666666, 30}, {20.1, 32}, {21.…	{{"Milwaukee Bucks", "Orlando Magic"}, {101, 91}, {"2002", "03"}}
{{{1.3000000000000007, 2}, {1.6999999999999993, 4}, {4.6, 6}, {5.383333333333333, 8}, {5.983333333333333, 9}, {5.983333333333333, 10}, {6.45, 12}, {7.983333333333333, 15}, {8.366666666666667, 16}, {9.166666666666666, 19}, {11.383333333333333, 21}, {11.966666666666667, 23}}, {{12.3, 25}, {13.266666666666667, 27}, {13.716666666666667, 28}, {16., 30}, {16.666666666666668, 32}, {17.5, 34}, {18.283333…	{{{0.5, 2}, {1.9666666666666668, 4}, {2.5, 6}, {5.166666666666667, 8}, {5.75, 10}, {7.133333333333333, 11}, {8.866666666666667, 13}, {10.35, 15}, {10.866666666666667, 17}, {11.866666666666667, 19}}, {{12.95, 21}, {14., 23}, {15.083333333333334, 25}, {16.316666666666666, 27}, {18.03333333333333, 29}, {20.583333333333336, 31}, {20.983333333333334, 33}, {20.983333333333334, 34}, {22.28333333333333, …	{{"Houston", "Sacramento Kings"}, {110, 87}, {"2002", "03"}}
{{{0.75, 11}, {0.75, 16}, {1.6833333333333336, 2}, {2.3000000000000007, 4}, {2.833333333333334, 6}, {3.25, 9}, {4.283333333333333, 13}, {4.816666666666666, 15}, {5.316666666666666, 18}, {5.733333333333333, 19}, {6.166666666666667, 21}, {6.733333333333333, 22}, {7.316666666666666, 24}, {7.666666666666667, 26}, {8.183333333333334, 28}, {8.783333333333333, 30}, {9.866666666666667, 32}, {10.683333333…	{{{2.5166666666666675, 2}, {3.0666666666666664, 4}, {3.5666666666666664, 6}, {4.483333333333333, 8}, {5.066666666666666, 9}, {5.416666666666667, 11}, {5.95, 13}, {6.983333333333333, 14}, {8.45, 16}, {9., 17}, {9., 18}, {9.516666666666666, 20}, {10.3, 21}, {10.883333333333333, 23}}, {{12.5, 25}, {13.883333333333333, 27}, {14.5, 29}, {15.183333333333334, 31}, {15.816666666666666, 33}, {16.666666666…	{{"Golden State Warriors", "Seattle SuperSonics"}, {110, 93}, {"2002", "03"}}
{{{0.5166666666666675, 2}, {0.9499999999999993, 3}, {0.9499999999999993, 4}, {2., 6}, {3.0666666666666664, 8}, {3.4000000000000004, 10}, {4., 12}, {5.6, 14}, {6.066666666666666, 15}, {6.066666666666666, 16}, {6.383333333333333, 18}, {8.933333333333334, 20}, {9.65, 21}, {9.65, 22}, {10.1, 24}, {11.733333333333333, 26}}, {{15.183333333333334, 27}, {15.5, 29}, {16.233333333333334, 31}, {16.533333333…	{{{1.6333333333333329, 2}, {3.3166666666666664, 4}, {3.6500000000000004, 6}, {4.816666666666666, 9}, {5.85, 12}, {7.533333333333333, 14}, {7.95, 16}, {10.35, 17}, {10.35, 18}, {10.8, 21}}, {{13.366666666666667, 23}, {13.95, 25}, {15.883333333333333, 27}, {17.983333333333334, 28}, {21.416666666666664, 30}, {22.21666666666667, 32}, {24., 34}}, {{25.25, 36}, {26.066666666666666, 39}, {26.83333333333…	{{"Detroit Pistons", "Utah"}, {87, 94}, {"2002", "03"}}
{{{1.3666666666666671, 2}, {3.9000000000000004, 4}, {4.416666666666667, 7}, {4.85, 8}, {4.85, 9}, {5.283333333333333, 12}, {6.35, 14}, {7.1, 16}, {7.416666666666667, 18}, {8.866666666666667, 20}, {9.5, 22}, {9.933333333333334, 24}, {11., 26}, {11.45, 28}, {11.45, 29}}, {{15.016666666666667, 31}, {15.65, 33}, {17.233333333333334, 35}, {17.7, 37}, {18.916666666666668, 39}, {19.983333333333334, 41},…	{{{1.1166666666666671, 1}, {1.1166666666666671, 2}, {1.9499999999999993, 4}, {2.3166666666666664, 6}, {3.5666666666666664, 9}, {3.9499999999999993, 10}, {4.316666666666666, 12}, {5.983333333333333, 15}, {6.633333333333334, 16}, {8.466666666666667, 18}, {9.15, 20}, {10.716666666666667, 22}, {11.233333333333334, 23}, {11.233333333333334, 24}, {11.783333333333333, 25}, {11.783333333333333, 26}, {12.…	{{"New York Knicks", "Memphis"}, {92, 101}, {"2002", "03"}}
{{{1.9499999999999993, 2}, {2.5500000000000007, 5}, {3., 7}, {3.9333333333333336, 10}, {4.916666666666667, 13}, {5.5, 15}, {6.566666666666666, 17}, {10.416666666666666, 18}, {10.9, 20}, {11.816666666666666, 21}, {11.816666666666666, 22}}, {{14.133333333333333, 24}, {15.45, 26}, {16., 27}, {16.883333333333333, 29}, {18.483333333333334, 31}, {18.983333333333334, 33}, {19.6, 35}, {23.183333333333334…	{{{2.25, 2}, {3.583333333333334, 3}, {3.583333333333334, 4}, {4.6, 7}, {5.166666666666667, 9}, {5.75, 11}, {7., 14}, {7.95, 16}, {9.166666666666666, 19}, {11.533333333333333, 20}, {11.533333333333333, 21}}, {{13.083333333333334, 23}, {15.15, 25}, {16.53333333333333, 27}, {17.066666666666666, 29}, {19.883333333333333, 30}, {19.883333333333333, 31}, {20.4, 33}, {21.483333333333334, 36}, {22.3833333…	{{"Cleveland Cavaliers", "Boston Celtics"}, {96, 70}, {"2002", "03"}}
{{{0.9000000000000004, 2}, {1.2666666666666675, 3}, {1.2666666666666675, 4}, {1.9666666666666668, 6}, {3.4499999999999993, 8}, {4.133333333333333, 10}, {4.883333333333334, 13}, {5.5, 15}, {5.5, 16}, {6.133333333333333, 18}, {6.733333333333333, 20}, {7.783333333333333, 22}, {7.783333333333333, 23}, {7.783333333333333, 24}, {8.9, 26}, {9.983333333333334, 27}, {9.983333333333334, 28}, {10.7666666666…	{{{1.0666666666666664, 2}, {2.216666666666667, 4}, {2.616666666666667, 6}, {3.6999999999999993, 8}, {4.533333333333333, 10}, {5.2, 13}, {5.85, 14}, {5.85, 15}, {8.566666666666666, 17}, {9.483333333333334, 19}, {10.233333333333334, 21}, {10.6, 22}, {10.6, 23}, {11., 25}, {11.916666666666666, 28}}, {{12.316666666666666, 30}, {12.75, 33}, {13.466666666666667, 35}, {14.883333333333333, 37}, {15.13333…	{{"Indiana Pacers", "Charlotte Hornets"}, {94, 88}, {"2002", "03"}}
{{{0.9499999999999993, 2}, {2.75, 4}, {3.633333333333333, 5}, {3.633333333333333, 6}, {4.1, 8}, {4.533333333333333, 10}, {4.533333333333333, 11}, {5.816666666666666, 12}, {5.816666666666666, 13}, {6.216666666666667, 15}, {6.85, 17}, {8.066666666666666, 18}, {8.066666666666666, 19}, {8.916666666666666, 21}, {11.283333333333333, 22}, {11.283333333333333, 23}, {11.9, 25}}, {{13.95, 27}, {14.96666666…	{{{1.6999999999999993, 3}, {2.4499999999999993, 5}, {2.633333333333333, 6}, {3.5, 8}, {3.5, 9}, {3.8166666666666664, 11}, {4.383333333333333, 13}, {5.533333333333333, 15}, {6.533333333333333, 17}, {7.166666666666667, 19}, {7.7, 21}, {8.533333333333333, 23}, {10.433333333333334, 25}, {10.933333333333334, 27}, {11.616666666666667, 29}, {11.616666666666667, 30}}, {{12.25, 33}, {12.883333333333333, 3…	{{"Washington Wizards", "Denver"}, {75, 107}, {"2002", "03"}}
{{{2., 3}, {2.9000000000000004, 4}, {3.383333333333333, 6}, {3.883333333333333, 8}, {4.383333333333333, 10}, {4.383333333333333, 11}, {4.883333333333334, 14}, {5.383333333333333, 16}, {5.666666666666667, 18}, {6.883333333333334, 20}, {8., 22}, {8.666666666666666, 24}, {10.916666666666666, 26}, {11.316666666666666, 28}}, {{14.3, 30}, {15.15, 31}, {15.566666666666666, 33}, {16.733333333333334, 35},…	{{{1.4499999999999993, 3}, {2.5166666666666675, 5}, {4.283333333333333, 7}, {4.283333333333333, 8}, {4.633333333333334, 10}, {5.166666666666667, 12}, {6.133333333333333, 14}, {6.633333333333334, 17}, {7.316666666666666, 19}, {8.4, 21}, {9.75, 23}, {10.366666666666667, 25}, {11.766666666666667, 27}}, {{12.366666666666667, 29}, {14.75, 31}, {15.7, 34}, {16.383333333333333, 35}, {16.383333333333333,…	{{"Portland Trail Blazers", "New Jersey Nets"}, {97, 82}, {"2002", "03"}}
{{{2.0500000000000007, 1}, {2.0500000000000007, 2}, {3.3166666666666664, 4}, {3.8166666666666664, 5}, {3.8166666666666664, 6}, {4.566666666666666, 9}, {5.25, 11}, {6.25, 12}, {6.25, 13}, {6.7, 15}, {7.25, 17}, {10.266666666666666, 18}, {10.966666666666667, 20}, {11.433333333333334, 21}, {11.433333333333334, 22}}, {{13.45, 24}, {15.216666666666667, 26}, {17.566666666666666, 28}, {18.56666666666666…	{{{1.0166666666666675, 2}, {1.6333333333333329, 4}, {2.4333333333333336, 5}, {4.166666666666667, 7}, {4.95, 9}, {5.983333333333333, 11}, {6.916666666666667, 13}, {8.7, 14}, {8.7, 15}, {9.2, 17}, {9.983333333333334, 19}}, {{12.316666666666666, 21}, {12.816666666666666, 23}, {13.216666666666667, 24}, {13.216666666666667, 25}, {13.883333333333333, 27}, {14.65, 29}, {15.55, 32}, {17.316666666666666, …	{{"Miami Heat", "Philadelphia 76ers"}, {77, 82}, {"2002", "03"}}
{{{1.0666666666666664, 2}, {1.0666666666666664, 3}, {1.6999999999999993, 5}, {2.1999999999999993, 7}, {3.3166666666666664, 10}, {5.1, 12}, {5.95, 14}, {5.95, 15}, {6.383333333333333, 17}, {6.883333333333334, 19}, {7.533333333333333, 21}, {8.183333333333334, 23}, {9.216666666666667, 25}, {9.616666666666667, 26}, {9.616666666666667, 27}, {10.266666666666666, 28}, {10.85, 30}, {11.166666666666666, 3…	{{{0.5666666666666664, 2}, {1.3166666666666664, 4}, {2.9499999999999993, 6}, {4.45, 8}, {5.7, 10}, {7.25, 12}, {7.783333333333333, 14}, {8.933333333333334, 16}, {9.983333333333334, 18}, {10.616666666666667, 20}, {11.4, 23}, {11.583333333333334, 25}}, {{13.95, 27}, {16.1, 28}, {19.35, 30}, {19.35, 31}, {21.483333333333334, 32}, {21.483333333333334, 33}, {21.75, 34}, {22.366666666666667, 35}, {22.8…	{{"Los Angeles Lakers", "San Antonio"}, {108, 90}, {"2002", "03"}}
{{{0.9666666666666668, 2}, {1.5, 3}, {1.5, 4}, {2.4000000000000004, 6}, {2.7666666666666675, 9}, {3.25, 11}, {4.283333333333333, 13}, {4.733333333333333, 15}, {5.383333333333333, 16}, {6.383333333333333, 18}, {7.633333333333334, 20}, {8.216666666666667, 22}, {9.116666666666667, 24}, {9.95, 25}, {9.95, 26}, {10.6, 28}, {11.333333333333334, 30}, {11.666666666666666, 32}}, {{12.7, 34}, {13.133333333…	{{{0.21666666666666679, 2}, {0.7666666666666675, 4}, {1.6999999999999993, 7}, {2.1999999999999993, 10}, {3.583333333333334, 13}, {7.283333333333333, 14}, {7.283333333333333, 15}, {8.533333333333333, 16}, {8.533333333333333, 17}, {9.766666666666666, 19}, {10.233333333333334, 20}, {10.233333333333334, 21}, {11.833333333333334, 23}}, {{12.366666666666667, 25}, {13.75, 27}, {14.216666666666667, 29}, …	{{"New York Knicks", "Atlanta Hawks"}, {118, 89}, {"2002", "03"}}
{{{1.25, 1}, {1.25, 2}, {4.666666666666667, 4}, {6.166666666666667, 6}, {6.166666666666667, 7}, {7.166666666666667, 10}, {8.466666666666667, 12}, {9.25, 14}, {9.966666666666667, 16}, {10.466666666666667, 18}, {11.016666666666667, 20}, {11.433333333333334, 23}}, {{12.65, 25}, {13.7, 27}, {14.2, 29}, {15.9, 31}, {16.6, 34}, {17.733333333333334, 35}, {17.733333333333334, 36}, {20.116666666666667, 38…	{{{1.0166666666666675, 2}, {1.8000000000000007, 4}, {2., 6}, {3.75, 8}, {4.416666666666667, 9}, {4.416666666666667, 10}, {5.533333333333333, 12}, {6.45, 14}, {7.816666666666666, 16}, {8.25, 18}, {8.816666666666666, 20}, {10.933333333333334, 22}, {11.65, 24}}, {{13.066666666666666, 26}, {13.466666666666667, 27}, {13.466666666666667, 28}, {13.95, 30}, {15.183333333333334, 32}, {16.2, 35}, {16.95, 3…	{{"San Antonio", "Dallas"}, {102, 105}, {"2002", "03"}}
{{{6.6, 2}, {7.416666666666667, 4}, {7.916666666666667, 6}, {9.8, 8}, {11.216666666666667, 10}, {11.783333333333333, 12}}, {{12.2, 14}, {13.833333333333334, 16}, {18.883333333333333, 17}, {18.883333333333333, 18}, {19.25, 20}, {19.633333333333333, 21}, {20.083333333333336, 24}, {20.483333333333334, 26}, {21.65, 27}, {21.65, 28}, {22.116666666666667, 30}, {22.71666666666667, 32}, {23.35, 34}, {23.…	{{{7.7, 1}, {8.716666666666667, 3}, {9.45, 5}, {10.1, 7}, {11.466666666666667, 9}}, {{12.633333333333333, 11}, {13.183333333333334, 13}, {14.133333333333333, 15}, {14.75, 17}, {15.25, 19}, {16.633333333333333, 21}, {16.916666666666668, 22}, {16.916666666666668, 23}, {18.166666666666668, 25}, {19.03333333333333, 27}, {19.883333333333333, 29}, {19.883333333333333, 30}, {21.483333333333334, 31}, {21…	{{"Los Angeles Clippers", "Golden State Warriors"}, {58, 68}, {"2002", "03"}}
{{{2.75, 2}, {2.75, 3}, {3.383333333333333, 5}, {5.25, 7}, {5.25, 8}, {5.6, 10}, {6.1, 11}, {6.5, 13}, {7.983333333333333, 15}, {9.233333333333334, 17}, {10.283333333333333, 19}, {10.8, 21}, {12., 23}}, {{12.266666666666667, 25}, {12.866666666666667, 27}, {14.066666666666666, 28}, {14.566666666666666, 29}, {14.566666666666666, 30}, {17.566666666666666, 32}, {18.28333333333333, 34}, {19.5, 36}, {2…	{{{0.25, 2}, {0.25, 3}, {1.9333333333333336, 6}, {2.4333333333333336, 8}, {4.283333333333333, 10}, {4.6, 13}, {6.816666666666666, 15}, {7.416666666666667, 17}, {8.4, 18}, {8.4, 19}, {11.233333333333334, 21}, {11.6, 23}}, {{12.55, 25}, {13.216666666666667, 27}, {13.216666666666667, 28}, {15.016666666666667, 30}, {15.566666666666666, 32}, {16.483333333333334, 34}, {17.2, 37}, {19.166666666666668, 3…	{{"Detroit Pistons", "Phoenix Suns"}, {82, 95}, {"2002", "03"}}
{{{0.3333333333333339, 2}, {1.4333333333333336, 4}, {2., 6}, {2., 7}, {2.383333333333333, 9}, {2.883333333333333, 11}, {3.5500000000000007, 13}, {4.383333333333333, 14}, {4.383333333333333, 15}, {5.033333333333333, 17}, {5.383333333333333, 19}, {5.883333333333334, 21}, {6.666666666666667, 24}, {7.6, 27}, {8.15, 30}, {8.95, 31}, {8.95, 32}, {11.716666666666667, 34}}, {{13.066666666666666, 36}, {13…	{{{3.866666666666667, 3}, {4.1, 5}, {4.666666666666667, 7}, {4.666666666666667, 8}, {5.666666666666667, 10}, {6.35, 11}, {6.35, 12}, {6.883333333333334, 14}, {7.233333333333333, 16}, {8.466666666666667, 18}, {9.4, 20}, {9.916666666666666, 21}, {9.916666666666666, 22}, {10.483333333333334, 24}, {11., 26}, {11.483333333333334, 28}}, {{12.383333333333333, 30}, {12.9, 31}, {14.95, 33}, {15.3833333333…	{{"Denver", "Sacramento Kings"}, {118, 82}, {"2002", "03"}}
{{{0.6999999999999993, 2}, {1.3833333333333329, 3}, {1.4499999999999993, 4}, {1.4499999999999993, 5}, {1.6999999999999993, 6}, {2.4333333333333336, 8}, {3.0166666666666675, 11}, {3.6833333333333336, 14}, {4.283333333333333, 15}, {5.383333333333333, 16}, {6.283333333333333, 18}, {6.7, 20}, {7.2, 21}, {7.2, 22}, {7.633333333333334, 25}, {11.333333333333334, 26}, {11.833333333333334, 28}}, {{13.1833…	{{{1.1333333333333329, 2}, {2.0500000000000007, 4}, {2.8166666666666664, 6}, {3.3166666666666664, 8}, {4.1, 10}, {4.533333333333333, 12}, {5.2, 14}, {5.733333333333333, 16}, {8.483333333333334, 17}, {8.483333333333334, 18}, {8.866666666666667, 20}, {11.05, 22}, {11.533333333333333, 24}, {11.933333333333334, 26}, {11.933333333333334, 27}}, {{13.616666666666667, 29}, {14.2, 31}, {15.7, 33}, {18.6, …	{{"Washington Wizards", "Utah"}, {94, 79}, {"2002", "03"}}
{{{1.7166666666666668, 2}, {2.25, 4}, {2.6833333333333336, 6}, {3.7666666666666675, 9}, {4.316666666666666, 11}, {4.883333333333334, 13}, {5.783333333333333, 15}, {6.783333333333333, 18}, {7.95, 20}, {8.6, 23}, {9.333333333333334, 25}, {10.283333333333333, 26}, {10.283333333333333, 27}, {11., 30}, {11.333333333333334, 32}, {11.633333333333333, 33}, {11.633333333333333, 34}}, {{12.266666666666667,…	{{{0.1999999999999993, 2}, {0.6833333333333336, 4}, {1.9499999999999993, 6}, {2.4333333333333336, 8}, {3.0666666666666664, 11}, {3.4499999999999993, 13}, {5.25, 15}, {6.383333333333333, 17}, {7.033333333333333, 19}, {8.916666666666666, 21}, {9.533333333333333, 23}, {10.666666666666666, 25}, {11.916666666666666, 27}}, {{12.566666666666666, 28}, {12.566666666666666, 29}, {14.3, 31}, {15.45, 32}, {1…	{{"Minnesota", "Memphis"}, {93, 95}, {"2002", "03"}}
{{{0.40000000000000036, 2}, {2.5666666666666664, 4}, {3.0666666666666664, 6}, {4.283333333333333, 8}, {5.533333333333333, 10}, {6.783333333333333, 12}, {6.783333333333333, 13}, {7.216666666666667, 15}, {7.566666666666666, 17}, {8.1, 19}, {9.283333333333333, 21}, {10.266666666666666, 23}, {10.733333333333334, 25}, {11.166666666666666, 27}, {11.366666666666667, 28}, {11.366666666666667, 29}, {11.75…	{{{3.5666666666666664, 2}, {4.1, 3}, {4.983333333333333, 4}, {4.983333333333333, 5}, {5.316666666666666, 7}, {5.883333333333334, 9}, {7.816666666666666, 11}, {8.35, 13}, {9., 15}, {11.516666666666667, 18}}, {{13.216666666666667, 20}, {14.383333333333333, 21}, {14.383333333333333, 22}, {15.316666666666666, 24}, {16.983333333333334, 27}, {18.03333333333333, 30}, {18.566666666666666, 33}, {19.383333…	{{"Philadelphia 76ers", "Boston Celtics"}, {91, 96}, {"2002", "03"}}
{{{1.75, 2}, {2.3166666666666664, 4}, {2.8000000000000007, 6}, {3.2666666666666675, 7}, {3.9499999999999993, 9}, {4.316666666666666, 11}, {8.35, 13}, {9.966666666666667, 15}, {10.4, 17}, {11., 19}, {11.666666666666666, 21}}, {{12.716666666666667, 23}, {13.95, 25}, {15.066666666666666, 27}, {15.816666666666666, 29}, {16.45, 31}, {17.133333333333333, 33}, {18.21666666666667, 35}, {18.81666666666666…	{{{1.4499999999999993, 2}, {3.5666666666666664, 4}, {4.666666666666667, 6}, {5.133333333333333, 8}, {5.7, 10}, {6.1, 12}, {6.95, 14}, {8.5, 16}, {9.283333333333333, 18}, {11.25, 19}, {11.25, 20}, {12., 22}}, {{12.316666666666666, 24}, {13.45, 27}, {14.2, 28}, {14.2, 29}, {14.45, 31}, {15.45, 33}, {16.03333333333333, 34}, {16.85, 37}, {18.03333333333333, 39}, {18.53333333333333, 41}, {19.95, 43}, …	{{"Portland Trail Blazers", "Chicago Bulls"}, {93, 109}, {"2002", "03"}}
{{{0.31666666666666643, 1}, {2.5166666666666675, 3}, {5.883333333333334, 4}, {5.883333333333334, 5}, {6.533333333333333, 7}, {7.916666666666667, 8}, {7.916666666666667, 9}, {9.483333333333334, 11}}, {{13.583333333333334, 13}, {14.383333333333333, 14}, {15.05, 16}, {18.133333333333333, 18}, {18.733333333333334, 20}, {19.1, 22}, {19.6, 24}, {21.78333333333333, 26}, {23.1, 28}, {23.1, 29}, {23.81666…	{{{0.5833333333333339, 2}, {3.25, 4}, {5.283333333333333, 6}, {6.2, 8}, {6.95, 10}, {9.05, 11}, {9.666666666666666, 13}, {10.266666666666666, 15}, {10.65, 17}, {11.1, 19}, {11.1, 20}, {11.666666666666666, 21}}, {{12.383333333333333, 23}, {13.383333333333333, 25}, {13.75, 27}, {14.716666666666667, 29}, {15.333333333333334, 31}, {15.95, 33}, {16.5, 35}, {17.85, 37}, {18.45, 39}, {18.916666666666668…	{{"Toronto Raptors", "Cleveland Cavaliers"}, {80, 94}, {"2002", "03"}}
{{{1.8166666666666664, 2}, {2.466666666666667, 4}, {3.116666666666667, 6}, {3.4333333333333336, 8}, {4., 11}, {6.1, 13}, {6.733333333333333, 14}, {6.733333333333333, 15}, {7.216666666666667, 17}, {7.85, 19}, {9.283333333333333, 21}, {10.166666666666666, 22}, {10.166666666666666, 23}, {10.916666666666666, 25}, {11.95, 27}}, {{12.95, 29}, {13.45, 31}, {14.183333333333334, 33}, {18.25, 35}, {18.75, …	{{{2.1500000000000004, 2}, {2.7666666666666675, 4}, {3.716666666666667, 6}, {5.1, 8}, {6.483333333333333, 10}, {7.95, 11}, {8.45, 13}, {8.983333333333334, 15}, {11.15, 18}, {11.566666666666666, 20}}, {{13.216666666666667, 21}, {15.083333333333334, 22}, {15.65, 24}, {16.166666666666668, 26}, {16.78333333333333, 27}, {16.78333333333333, 28}, {18.983333333333334, 31}, {19.7, 32}, {20.9, 33}, {21.7, …	{{"Detroit Pistons", "Los Angeles Lakers"}, {94, 82}, {"2002", "03"}}
{{{1.4666666666666668, 1}, {2.0666666666666664, 3}, {4.066666666666666, 4}, {4.066666666666666, 5}, {4.383333333333333, 7}, {5.35, 8}, {7.216666666666667, 9}, {7.316666666666666, 11}, {8.05, 13}, {9.2, 15}, {9.833333333333334, 18}}, {{13.25, 20}, {14.05, 22}, {14.683333333333334, 24}, {15.633333333333333, 26}, {16.233333333333334, 28}, {16.78333333333333, 30}, {17.45, 31}, {17.45, 32}, {17.45, 33…	{{{0.21666666666666679, 2}, {1.75, 4}, {1.75, 5}, {3.3166666666666664, 7}, {3.75, 9}, {4.75, 11}, {5.133333333333333, 13}, {5.783333333333333, 15}, {6.316666666666666, 17}, {7.733333333333333, 19}, {9.583333333333334, 20}, {10.133333333333333, 21}, {10.666666666666666, 23}, {11.216666666666667, 25}, {11.7, 26}}, {{13.066666666666666, 28}, {14.316666666666666, 30}, {15.133333333333333, 32}, {15.93…	{{"Indiana Pacers", "Miami Heat"}, {94, 104}, {"2002", "03"}}
{{{1.1999999999999993, 2}, {2.5166666666666675, 4}, {4.983333333333333, 6}, {5.45, 8}, {5.883333333333334, 9}, {5.883333333333334, 10}, {7.7, 12}, {9.333333333333334, 14}, {9.766666666666666, 15}, {9.766666666666666, 16}, {10.35, 18}}, {{13.75, 20}, {14.25, 22}, {14.25, 23}, {16.35, 24}, {16.78333333333333, 25}, {17.883333333333333, 27}, {18.25, 29}, {18.883333333333333, 31}, {19.233333333333334,…	{{{1.5500000000000007, 2}, {2.0500000000000007, 4}, {3.8166666666666664, 6}, {5.216666666666667, 8}, {7.45, 10}, {7.916666666666667, 12}, {9.066666666666666, 14}, {10.133333333333333, 16}, {11.066666666666666, 18}, {11.55, 20}, {12., 22}}, {{12.333333333333334, 24}, {12.933333333333334, 26}, {12.933333333333334, 27}, {13.45, 29}, {14.5, 31}, {15.4, 33}, {16.983333333333334, 35}, {17.6333333333333…	{{"Milwaukee Bucks", "New Jersey Nets"}, {108, 84}, {"2002", "03"}}
{{{0.5833333333333339, 2}, {1.3833333333333329, 3}, {1.8833333333333329, 5}, {2.9499999999999993, 7}, {3.25, 8}, {3.6999999999999993, 10}, {4.1, 13}, {7.1, 15}, {7.35, 17}, {8.016666666666666, 19}, {8.75, 21}}, {{12.633333333333333, 23}, {13.266666666666667, 25}, {13.933333333333334, 27}, {14.433333333333334, 29}, {17.166666666666668, 30}, {17.166666666666668, 31}, {17.53333333333333, 32}, {18.95…	{{{0.31666666666666643, 2}, {1.1333333333333329, 4}, {1.6999999999999993, 6}, {2.1999999999999993, 8}, {2.5, 10}, {3.0500000000000007, 12}, {3.5, 14}, {5.916666666666667, 17}, {6.316666666666666, 20}, {7.666666666666667, 22}, {7.666666666666667, 23}, {8.433333333333334, 25}, {10.233333333333334, 27}, {10.966666666666667, 29}, {11.45, 31}}, {{13., 33}, {14.633333333333333, 35}, {15.016666666666667…	{{"Charlotte Hornets", "Orlando Magic"}, {92, 106}, {"2002", "03"}}
{{{0.6999999999999993, 2}, {0.6999999999999993, 3}, {2.333333333333334, 5}, {2.6500000000000004, 7}, {3.8000000000000007, 10}, {4.5, 12}, {4.816666666666666, 13}, {4.816666666666666, 14}, {5.383333333333333, 16}, {5.75, 18}, {6.533333333333333, 20}, {7.166666666666667, 22}, {8., 24}, {8.4, 26}, {8.65, 28}, {9.333333333333334, 30}, {9.333333333333334, 31}, {11.316666666666666, 33}, {11.31666666666…	{{{1.5500000000000007, 2}, {2., 4}, {4.1, 6}, {5.033333333333333, 7}, {5.033333333333333, 8}, {6.033333333333333, 9}, {6.166666666666667, 11}, {6.85, 14}, {9.016666666666666, 16}, {9.816666666666666, 17}, {9.816666666666666, 18}, {11.05, 21}}, {{13.883333333333333, 23}, {14.383333333333333, 25}, {15.566666666666666, 27}, {16.666666666666668, 29}, {18.7, 31}, {22.78333333333333, 33}, {23.983333333…	{{"Houston", "Seattle SuperSonics"}, {112, 82}, {"2002", "03"}}
{{{0.4499999999999993, 2}, {1.5, 4}, {1.8166666666666664, 6}, {3.333333333333334, 8}, {4.383333333333333, 10}, {5.2, 12}, {5.95, 14}, {6.2, 16}, {6.633333333333334, 18}, {7.666666666666667, 20}, {8.316666666666666, 22}, {9.083333333333334, 24}, {9.683333333333334, 26}, {10.216666666666667, 28}, {10.6, 29}, {10.6, 30}, {10.9, 31}, {11.85, 33}}, {{14.25, 35}, {14.8, 37}, {16.133333333333333, 38}, {…	{{{2.0666666666666664, 1}, {2.0666666666666664, 2}, {3.133333333333333, 3}, {4.566666666666666, 5}, {5.066666666666666, 7}, {5.383333333333333, 9}, {5.783333333333333, 11}, {7.35, 13}, {7.95, 15}, {8.716666666666667, 16}, {8.716666666666667, 17}, {9.983333333333334, 19}, {10.416666666666666, 20}, {10.416666666666666, 21}, {10.783333333333333, 23}, {11.166666666666666, 25}}, {{12.25, 27}, {15.0166…	{{"Chicago Bulls", "Atlanta Hawks"}, {112, 96}, {"2002", "03"}}
{{{0.13333333333333286, 1}, {0.8166666666666664, 3}, {1.5166666666666675, 5}, {2.3166666666666664, 7}, {2.5166666666666675, 9}, {3.0166666666666675, 10}, {3.0166666666666675, 11}, {3.4499999999999993, 13}, {4.816666666666666, 15}, {5.383333333333333, 17}, {6.483333333333333, 20}, {7.316666666666666, 23}, {8., 26}, {8.333333333333334, 27}, {8.333333333333334, 28}, {9.983333333333334, 30}, {10.6666…	{{{1.1999999999999993, 2}, {1.9666666666666668, 3}, {1.9666666666666668, 4}, {2.883333333333333, 7}, {4.283333333333333, 9}, {5.783333333333333, 12}, {7.7, 14}, {8.233333333333334, 16}, {8.783333333333333, 18}, {9.55, 21}, {10.333333333333334, 23}, {11.516666666666667, 25}}, {{12.25, 27}, {12.883333333333333, 28}, {12.883333333333333, 29}, {14.3, 31}, {14.583333333333334, 33}, {15.833333333333334…	{{"Memphis", "Dallas"}, {111, 100}, {"2002", "03"}}
{{{0.6999999999999993, 3}, {1.1999999999999993, 5}, {1.7666666666666675, 7}, {3.133333333333333, 9}, {4.1, 11}, {4.916666666666667, 13}, {6.1, 15}, {6.533333333333333, 16}, {6.533333333333333, 17}, {7.45, 19}, {9.083333333333334, 20}, {10.133333333333333, 23}, {10.483333333333334, 24}, {10.483333333333334, 25}, {11.516666666666667, 27}}, {{13., 29}, {14.066666666666666, 31}, {14.633333333333333, …	{{{0.31666666666666643, 2}, {0.9499999999999993, 4}, {1.4499999999999993, 5}, {1.4499999999999993, 6}, {2.366666666666667, 7}, {2.366666666666667, 8}, {2.7666666666666675, 10}, {3.633333333333333, 13}, {5.316666666666666, 16}, {7.883333333333334, 18}, {8.266666666666666, 19}, {8.266666666666666, 20}, {11.116666666666667, 21}, {11.116666666666667, 22}}, {{12.566666666666666, 24}, {15.6333333333333…	{{"Seattle SuperSonics", "Denver"}, {40, 37}, {"2002", "03"}}
{{{0.40000000000000036, 2}, {4.566666666666666, 4}, {5.1, 6}, {5.5, 8}, {6.533333333333333, 10}, {8.416666666666666, 13}}, {{12.65, 15}, {13.2, 17}, {14.4, 19}, {17.1, 21}, {17.1, 22}, {17.6, 24}, {17.983333333333334, 25}, {18.45, 26}, {18.45, 27}, {19.233333333333334, 28}, {19.233333333333334, 29}, {19.85, 30}, {20.5, 33}, {21.766666666666666, 35}, {22.78333333333333, 36}, {22.78333333333333, 37…	{{{1.5166666666666675, 2}, {2.216666666666667, 4}, {2.216666666666667, 5}, {5.2, 7}, {5.666666666666667, 9}, {5.983333333333333, 11}, {6.916666666666667, 13}, {7.35, 15}, {8.15, 16}, {8.15, 17}, {8.966666666666667, 20}, {9.666666666666666, 22}, {10.766666666666666, 24}, {11.283333333333333, 26}}, {{12.25, 28}, {13.7, 31}, {14.8, 33}, {15.3, 35}, {17.28333333333333, 37}, {18.75, 39}, {19.033333333…	{{"Phoenix Suns", "Los Angeles Clippers"}, {94, 97}, {"2002", "03"}}
{{{0.38333333333333286, 2}, {1.0500000000000007, 4}, {1.9666666666666668, 6}, {2.6500000000000004, 8}, {2.9333333333333336, 9}, {2.9333333333333336, 10}, {3.466666666666667, 12}, {4.2, 13}, {4.2, 14}, {4.416666666666667, 16}, {4.416666666666667, 17}, {5.533333333333333, 18}, {5.533333333333333, 19}, {5.816666666666666, 20}, {5.816666666666666, 21}, {6.166666666666667, 23}, {7.35, 25}, {7.95, 27},…	{{{0.7666666666666675, 2}, {1.7666666666666675, 3}, {3.216666666666667, 5}, {3.966666666666667, 8}, {4.666666666666667, 11}, {5.383333333333333, 12}, {6.45, 15}, {6.983333333333333, 17}, {7.7, 19}, {8.483333333333334, 21}, {9.266666666666666, 23}, {10.516666666666666, 25}, {11.2, 27}, {11.666666666666666, 29}}, {{12.683333333333334, 32}, {13.2, 34}, {15.5, 35}, {15.5, 36}, {15.95, 38}, {16.816666…	{{"Portland Trail Blazers", "Minnesota"}, {99, 108}, {"2002", "03"}}
{{{0.5, 2}, {1.1166666666666671, 4}, {2.1999999999999993, 6}, {2.5666666666666664, 8}, {3.5500000000000007, 10}, {5.216666666666667, 12}, {5.566666666666666, 14}, {6.2, 16}, {7.033333333333333, 18}, {8.366666666666667, 19}, {8.966666666666667, 21}}, {{12.266666666666667, 23}, {13., 25}, {14.25, 27}, {17.45, 28}, {17.45, 29}, {17.95, 31}, {19.383333333333333, 33}, {20.78333333333333, 35}, {21.8333…	{{{3.8166666666666664, 2}, {3.8166666666666664, 3}, {4.2, 5}, {6.533333333333333, 7}, {7.7, 9}, {9.716666666666667, 11}, {11.066666666666666, 12}, {11.633333333333333, 14}}, {{12.65, 16}, {13.966666666666667, 18}, {14.45, 20}, {14.816666666666666, 22}, {15.5, 24}, {18.383333333333333, 27}, {19.03333333333333, 29}, {20.183333333333334, 31}, {23.066666666666666, 33}, {23.96666666666667, 36}}, {{25.…	{{"Miami Heat", "San Antonio"}, {89, 79}, {"2002", "03"}}
{{{1.5166666666666675, 2}, {1.9666666666666668, 4}, {2.5, 6}, {3.0666666666666664, 8}, {3.866666666666667, 10}, {4.383333333333333, 11}, {4.383333333333333, 12}, {7.066666666666666, 14}, {8.333333333333334, 16}, {9.916666666666666, 18}, {10.533333333333333, 20}, {10.533333333333333, 21}, {11.983333333333333, 23}}, {{13.066666666666666, 26}, {13.9, 28}, {14.25, 30}, {15.116666666666667, 31}, {15.5…	{{{0.6999999999999993, 2}, {0.8666666666666671, 4}, {2.1500000000000004, 7}, {2.966666666666667, 9}, {3.6833333333333336, 10}, {4.816666666666666, 12}, {7.483333333333333, 14}, {8.583333333333334, 16}, {8.8, 17}, {8.8, 18}, {9.183333333333334, 19}, {9.183333333333334, 20}, {10.216666666666667, 22}, {10.733333333333334, 24}}, {{12.133333333333333, 25}, {12.133333333333333, 26}, {12.716666666666667…	{{"Golden State Warriors", "Utah"}, {112, 103}, {"2002", "03"}}
{{{0.25, 3}, {1.333333333333334, 5}, {2.083333333333334, 7}, {2.5500000000000007, 8}, {3.616666666666667, 10}, {4.166666666666667, 12}, {4.916666666666667, 14}, {5.633333333333334, 16}, {6.6, 18}, {6.916666666666667, 20}, {8.316666666666666, 22}, {9.033333333333333, 24}, {9.516666666666666, 26}, {9.966666666666667, 28}, {11.333333333333334, 30}, {11.716666666666667, 32}}, {{12.816666666666666, 34…	{{{1.0500000000000007, 1}, {3.883333333333333, 3}, {4.5, 5}, {5.883333333333334, 8}, {6.316666666666666, 10}, {7.95, 12}, {8.716666666666667, 13}, {8.716666666666667, 14}, {9.266666666666666, 16}, {10.25, 19}, {11.416666666666666, 21}, {11.416666666666666, 22}}, {{12.3, 23}, {12.3, 24}, {12.583333333333334, 26}, {13.2, 28}, {14.75, 30}, {15.75, 32}, {16.2, 35}, {16.75, 37}, {16.75, 38}, {17.95, 4…	{{"Boston Celtics", "Detroit Pistons"}, {109, 101}, {"2002", "03"}}
{{{10.166666666666666, 2}, {10.166666666666666, 3}, {11.65, 5}}, {{12.5, 7}, {13.066666666666666, 10}, {13.633333333333333, 11}, {13.633333333333333, 12}, {13.833333333333334, 13}, {16.633333333333333, 15}, {17.383333333333333, 18}, {17.983333333333334, 20}, {19.233333333333334, 21}, {19.233333333333334, 22}, {19.666666666666668, 24}, {20.15, 27}, {20.8, 29}, {21.816666666666666, 32}, {22.35, 34}…	{{{8.916666666666666, 2}, {9.416666666666666, 4}, {9.933333333333334, 6}, {11.033333333333333, 7}, {11.033333333333333, 8}, {11.4, 11}, {11.966666666666667, 13}}, {{12.766666666666667, 16}, {13.383333333333333, 18}, {14.45, 20}, {15.766666666666667, 21}, {15.766666666666667, 22}, {16.166666666666668, 24}, {17.066666666666666, 26}, {17.666666666666668, 29}, {18.316666666666666, 31}, {19.0666666666…	{{"Houston", "Golden State Warriors"}, {90, 99}, {"2002", "03"}}
{{{1.3666666666666671, 2}, {2.0666666666666664, 4}, {2.5666666666666664, 6}, {3.1500000000000004, 8}, {3.9000000000000004, 11}, {5.666666666666667, 13}, {6.916666666666667, 16}, {7.983333333333333, 18}, {10.783333333333333, 20}}, {{12.816666666666666, 22}, {12.816666666666666, 23}, {14.7, 24}, {15.633333333333333, 26}, {16.7, 27}, {16.7, 28}, {17.916666666666668, 30}, {18.6, 31}, {20.233333333333…	{{{1.1333333333333329, 2}, {1.6166666666666671, 4}, {2.9000000000000004, 7}, {3.466666666666667, 9}, {4.35, 11}, {4.35, 12}, {5.383333333333333, 14}, {5.816666666666666, 16}, {6.733333333333333, 17}, {6.733333333333333, 18}, {7.283333333333333, 20}, {8.45, 22}, {8.966666666666667, 24}, {9.366666666666667, 27}, {11.083333333333334, 28}}, {{13.3, 30}, {14.366666666666667, 32}, {14.883333333333333, …	{{"Charlotte Hornets", "Indiana Pacers"}, {84, 99}, {"2002", "03"}}
{{{0.13333333333333286, 1}, {0.6999999999999993, 3}, {1.3833333333333329, 5}, {1.8166666666666664, 7}, {2.4499999999999993, 9}, {2.9000000000000004, 11}, {3.3000000000000007, 13}, {4.75, 15}, {5.666666666666667, 17}, {6.383333333333333, 19}, {8.7, 21}, {9.1, 23}, {9.733333333333334, 25}, {11., 27}, {11.4, 29}, {11.966666666666667, 31}}, {{12.616666666666667, 33}, {13.316666666666666, 34}, {13.316…	{{{1.6833333333333336, 2}, {3.633333333333333, 4}, {4.533333333333333, 6}, {5.45, 8}, {7.283333333333333, 10}, {7.883333333333334, 12}, {8.45, 14}, {9.333333333333334, 16}, {9.333333333333334, 17}, {10.033333333333333, 19}}, {{13.566666666666666, 21}, {14.066666666666666, 22}, {14.766666666666667, 25}, {15.433333333333334, 27}, {15.433333333333334, 28}, {15.933333333333334, 29}, {15.9333333333333…	{{"Orlando Magic", "Milwaukee Bucks"}, {110, 85}, {"2002", "03"}}
{{{0.4666666666666668, 2}, {1.25, 4}, {2.366666666666667, 7}, {3.25, 9}, {4.2, 11}, {4.733333333333333, 13}, {5.166666666666667, 15}, {6.066666666666666, 17}, {9.166666666666666, 19}, {9.75, 22}, {10.35, 24}, {11.033333333333333, 26}, {11.616666666666667, 28}}, {{12.866666666666667, 29}, {12.866666666666667, 30}, {14.05, 32}, {14.616666666666667, 33}, {14.616666666666667, 34}, {15.266666666666667…	{{{0.1999999999999993, 2}, {0.9333333333333336, 4}, {1.5, 6}, {2.0666666666666664, 8}, {3.0666666666666664, 10}, {3.9499999999999993, 12}, {7., 14}, {7.6, 16}, {9.483333333333334, 18}, {10.033333333333333, 21}, {10.666666666666666, 23}, {11.3, 24}, {11.3, 25}}, {{12.583333333333334, 27}, {13.116666666666667, 29}, {13.8, 31}, {15.016666666666667, 33}, {16.2, 34}, {16.2, 35}, {17.166666666666668, 3…	{{"Atlanta Hawks", "New Jersey Nets"}, {116, 102}, {"2002", "03"}}
{{{1.4666666666666668, 2}, {2.5666666666666664, 4}, {3.7666666666666675, 6}, {4.216666666666667, 8}, {4.216666666666667, 9}, {6.733333333333333, 10}, {9.833333333333334, 12}, {10.4, 14}, {11.066666666666666, 15}, {11.383333333333333, 17}, {11.9, 18}, {11.9, 19}}, {{13.383333333333333, 21}, {14.3, 22}, {17.983333333333334, 23}, {17.983333333333334, 24}, {20.316666666666666, 25}, {20.31666666666666…	{{{2.8166666666666664, 2}, {4.45, 4}, {4.983333333333333, 6}, {7.066666666666666, 8}, {8.433333333333334, 10}, {9.15, 12}, {10.8, 15}, {11.166666666666666, 17}, {12., 19}}, {{12.433333333333334, 20}, {12.433333333333334, 21}, {13.75, 24}, {17., 26}, {18.983333333333334, 28}, {19.566666666666666, 30}, {20.516666666666666, 31}, {21.71666666666667, 32}, {21.71666666666667, 33}, {22.28333333333333, 3…	{{"New York Knicks", "Philadelphia 76ers"}, {90, 82}, {"2002", "03"}}
{{{0.06666666666666643, 2}, {0.6500000000000004, 4}, {2.083333333333334, 7}, {2.4499999999999993, 8}, {3.5, 10}, {4.633333333333334, 11}, {4.633333333333334, 12}, {5.066666666666666, 14}, {5.95, 16}, {6.45, 17}, {6.45, 18}, {6.916666666666667, 20}, {8.15, 22}, {8.65, 24}, {9.433333333333334, 26}, {10.466666666666667, 27}, {10.466666666666667, 28}, {11.4, 29}, {11.4, 30}}, {{12.683333333333334, 33…	{{{1.3000000000000007, 2}, {3.8000000000000007, 4}, {4.916666666666667, 6}, {5.45, 7}, {5.45, 8}, {5.816666666666666, 10}, {6.166666666666667, 12}, {6.633333333333334, 14}, {7.25, 16}, {8.95, 18}, {9.583333333333334, 20}, {10.083333333333334, 22}, {10.083333333333334, 23}, {10.666666666666666, 26}, {11.766666666666667, 27}}, {{12.966666666666667, 29}, {14.383333333333333, 31}, {14.8, 33}, {15.633…	{{"Los Angeles Lakers", "Sacramento Kings"}, {96, 97}, {"2002", "03"}}
{{{2.116666666666667, 2}, {2.5, 4}, {3., 7}, {4.75, 10}, {6.316666666666666, 12}, {6.816666666666666, 14}, {6.816666666666666, 15}, {7.316666666666666, 17}, {8.566666666666666, 18}, {8.566666666666666, 19}, {9.1, 21}, {9.1, 22}, {10.483333333333334, 23}, {10.483333333333334, 24}}, {{13.066666666666666, 26}, {13.65, 27}, {14.15, 29}, {14.5, 31}, {15.2, 33}, {16.2, 35}, {16.733333333333334, 37}, {1…	{{{0.31666666666666643, 2}, {0.6999999999999993, 4}, {1.1999999999999993, 6}, {1.6833333333333336, 8}, {3.8166666666666664, 10}, {4.483333333333333, 12}, {6.033333333333333, 15}, {7.033333333333333, 17}, {8.9, 19}, {9.3, 21}}, {{12.8, 23}, {13.316666666666666, 25}, {14.8, 27}, {17.066666666666666, 29}, {19.383333333333333, 31}, {21.333333333333336, 32}, {21.333333333333336, 33}, {21.7833333333333…	{{"Washington Wizards", "Toronto Raptors"}, {92, 91}, {"2002", "03"}}
{{{0.6333333333333329, 3}, {1.1999999999999993, 5}, {1.9499999999999993, 7}, {2.5, 9}, {3.5666666666666664, 11}, {3.5666666666666664, 12}, {6.35, 14}, {7.2, 16}, {7.7, 18}, {9.216666666666667, 20}, {9.566666666666666, 22}, {11.166666666666666, 24}}, {{13.383333333333333, 26}, {14., 28}, {14.466666666666667, 29}, {14.466666666666667, 30}, {15.716666666666667, 32}, {16.883333333333333, 35}, {18.316…	{{{1.5500000000000007, 2}, {2.75, 4}, {4.2, 6}, {4.733333333333333, 8}, {6.1, 9}, {6.1, 10}, {6.566666666666666, 12}, {6.566666666666666, 13}, {7.483333333333333, 15}, {7.916666666666667, 17}, {8.483333333333334, 19}, {8.833333333333334, 21}, {9.966666666666667, 23}, {11.75, 25}}, {{12.616666666666667, 27}, {13.65, 28}, {14.25, 29}, {15.383333333333333, 31}, {16.25, 33}, {16.45, 34}, {17.48333333…	{{"San Antonio", "Los Angeles Clippers"}, {85, 91}, {"2002", "03"}}
{{{0.5833333333333339, 2}, {1.1333333333333329, 4}, {1.75, 7}, {4.033333333333333, 8}, {4.033333333333333, 9}, {4.45, 11}, {4.85, 13}, {5.566666666666666, 14}, {9.533333333333333, 15}, {10.366666666666667, 16}, {10.933333333333334, 18}, {10.933333333333334, 19}, {11.816666666666666, 21}}, {{13.2, 23}, {15.966666666666667, 25}, {18.6, 27}, {20.816666666666666, 29}, {21.5, 31}, {22.083333333333336,…	{{{1.4666666666666668, 2}, {2.0666666666666664, 4}, {6.633333333333334, 6}, {8.316666666666666, 9}, {10.166666666666666, 10}, {10.166666666666666, 11}, {11.466666666666667, 14}}, {{12.55, 16}, {13.45, 17}, {13.45, 18}, {13.9, 21}, {14.683333333333334, 23}, {16.816666666666666, 25}, {17.383333333333333, 26}, {17.383333333333333, 27}, {19.316666666666666, 29}, {20.55, 30}, {20.55, 31}, {21.21666666…	{{"Boston Celtics", "Miami Heat"}, {82, 87}, {"2002", "03"}}
{{{0.25, 1}, {1.4499999999999993, 3}, {2.6999999999999993, 5}, {3.1999999999999993, 7}, {3.4499999999999993, 9}, {4.816666666666666, 10}, {6.533333333333333, 13}, {7.133333333333333, 14}, {7.133333333333333, 15}, {7.483333333333333, 17}, {10.616666666666667, 19}, {10.616666666666667, 20}, {11.316666666666666, 21}, {11.316666666666666, 22}, {11.9, 24}}, {{12.516666666666667, 26}, {13.6166666666666…	{{{1.6833333333333336, 2}, {1.6833333333333336, 3}, {2.4333333333333336, 5}, {3.8166666666666664, 7}, {5.25, 8}, {6.216666666666667, 9}, {8.9, 11}, {9.55, 13}, {10.933333333333334, 15}, {11.616666666666667, 16}}, {{12.25, 18}, {12.9, 21}, {13.316666666666666, 23}, {14.383333333333333, 24}, {14.383333333333333, 25}, {14.866666666666667, 26}, {17.233333333333334, 28}, {20.483333333333334, 30}, {22.…	{{"Denver", "New York Knicks"}, {83, 84}, {"2002", "03"}}
{{{0.9666666666666668, 2}, {1.5, 3}, {1.5, 4}, {2.0666666666666664, 6}, {3.1833333333333336, 8}, {4.166666666666667, 10}, {4.666666666666667, 13}, {5.416666666666667, 15}, {6.033333333333333, 17}, {6.6, 19}, {6.983333333333333, 21}, {9.233333333333334, 23}, {9.4, 25}, {9.85, 26}, {9.85, 27}, {11.066666666666666, 30}, {11.666666666666666, 31}, {11.666666666666666, 32}}, {{15.383333333333333, 34}, …	{{{2.3000000000000007, 2}, {2.9333333333333336, 3}, {2.9333333333333336, 4}, {3.5500000000000007, 6}, {3.9499999999999993, 7}, {4.383333333333333, 9}, {6.316666666666666, 11}, {7.283333333333333, 13}, {8.05, 15}, {10.216666666666667, 17}, {10.75, 19}, {11.3, 20}, {11.433333333333334, 22}, {11.983333333333333, 24}}, {{12.2, 26}, {13.083333333333334, 28}, {18.28333333333333, 30}, {22.08333333333333…	{{"Cleveland Cavaliers", "Phoenix Suns"}, {102, 96}, {"2002", "03"}}
{{{0.5, 2}, {0.7166666666666668, 4}, {1.1999999999999993, 6}, {1.6999999999999993, 8}, {2.616666666666667, 10}, {3.0166666666666675, 12}, {3.75, 15}, {4.75, 18}, {5.25, 20}, {7.233333333333333, 22}, {7.666666666666667, 24}, {8.216666666666667, 27}, {8.683333333333334, 30}, {9.783333333333333, 32}, {10.633333333333333, 35}, {11.816666666666666, 37}}, {{13.45, 39}, {14.25, 41}, {15.566666666666666,…	{{{1.4666666666666668, 2}, {1.4666666666666668, 3}, {3.4499999999999993, 5}, {5.5, 7}, {9., 9}, {9.433333333333334, 11}, {10.433333333333334, 12}, {10.433333333333334, 13}, {10.866666666666667, 15}, {11.983333333333333, 17}}, {{12.65, 19}, {14.016666666666667, 21}, {14.65, 23}, {15.3, 25}, {17.816666666666666, 27}, {19.5, 29}, {19.983333333333334, 32}, {20.483333333333334, 34}, {20.95, 36}, {21.2…	{{"Memphis", "Portland Trail Blazers"}, {100, 103}, {"2002", "03"}}
{{{2.383333333333333, 2}, {3.5500000000000007, 4}, {4.066666666666666, 5}, {4.066666666666666, 6}, {4.566666666666666, 8}, {7.7, 10}, {8.083333333333334, 12}, {8.583333333333334, 14}, {9.216666666666667, 16}, {10.033333333333333, 18}, {10.933333333333334, 20}}, {{13.066666666666666, 22}, {13.066666666666666, 23}, {14.05, 25}, {14.366666666666667, 28}, {14.7, 30}, {16.166666666666668, 32}, {16.45,…	{{{0.6999999999999993, 2}, {1.6833333333333336, 4}, {2.1833333333333336, 6}, {2.633333333333333, 8}, {3.1500000000000004, 10}, {3.8000000000000007, 11}, {6.066666666666666, 13}, {7.45, 15}, {9.75, 17}, {10.633333333333333, 18}, {10.633333333333333, 19}}, {{14.45, 20}, {14.45, 21}, {15.566666666666666, 22}, {15.566666666666666, 23}, {15.883333333333333, 24}, {15.883333333333333, 25}, {16.7, 27}, {…	{{"Utah", "Seattle SuperSonics"}, {106, 92}, {"2002", "03"}}
{{{0.36666666666666714, 2}, {0.36666666666666714, 3}, {2.383333333333333, 5}, {4.2, 6}, {4.2, 7}, {5.1, 9}, {7.166666666666667, 11}, {8.216666666666667, 13}, {8.566666666666666, 15}, {9.733333333333334, 16}, {10.516666666666666, 19}, {11.066666666666666, 21}, {11.55, 23}}, {{12.516666666666667, 25}, {13.383333333333333, 27}, {15.183333333333334, 29}, {16.066666666666666, 31}, {16.983333333333334,…	{{{1.8166666666666664, 2}, {3.366666666666667, 4}, {4.533333333333333, 6}, {5.633333333333334, 8}, {6.816666666666666, 10}, {7.85, 12}, {8.85, 14}, {10.083333333333334, 16}, {10.9, 19}}, {{12.9, 21}, {13.766666666666667, 23}, {14.4, 26}, {15.45, 28}, {16.233333333333334, 29}, {16.566666666666666, 31}, {18.7, 33}, {19.25, 35}, {20.816666666666666, 36}, {20.816666666666666, 37}, {21.333333333333336…	{{"New Jersey Nets", "Atlanta Hawks"}, {103, 77}, {"2002", "03"}}
{{{0.75, 2}, {2., 4}, {3.1500000000000004, 6}, {3.866666666666667, 7}, {5.066666666666666, 9}, {5.416666666666667, 10}, {5.416666666666667, 11}, {6.033333333333333, 12}, {6.033333333333333, 13}, {7.316666666666666, 15}, {8.183333333333334, 17}, {9.316666666666666, 19}, {11., 20}, {11.1, 22}, {11.533333333333333, 24}}, {{16., 26}, {16.35, 27}, {18.28333333333333, 29}, {19.03333333333333, 31}, {19.…	{{{0.9333333333333336, 2}, {2.3166666666666664, 4}, {3.5666666666666664, 6}, {4.1, 8}, {5.7, 10}, {8.483333333333334, 13}, {9.716666666666667, 15}, {9.933333333333334, 18}, {10.25, 19}, {10.75, 20}, {11.25, 21}, {11.85, 22}, {11.85, 23}}, {{13.266666666666667, 24}, {13.75, 26}, {14.633333333333333, 29}, {15.616666666666667, 31}, {15.616666666666667, 32}, {16.666666666666668, 34}, {17.2, 37}, {18.…	{{"Detroit Pistons", "Indiana Pacers"}, {77, 96}, {"2002", "03"}}
{{{0.4499999999999993, 2}, {2., 4}, {2.9499999999999993, 5}, {2.9499999999999993, 6}, {4.25, 8}, {5.6, 11}, {6.983333333333333, 14}, {7.35, 15}, {7.35, 16}, {8.116666666666667, 18}, {9.2, 20}, {9.733333333333334, 21}, {9.733333333333334, 22}, {10.283333333333333, 23}, {10.5, 25}, {11.766666666666667, 27}}, {{13.966666666666667, 29}, {14.633333333333333, 30}, {14.633333333333333, 31}, {15.05, 33},…	{{{3.116666666666667, 2}, {3.6500000000000004, 4}, {5.816666666666666, 7}, {7.633333333333334, 9}, {8.05, 11}, {8.35, 13}, {8.816666666666666, 15}, {9.516666666666666, 17}, {9.833333333333334, 18}, {11.95, 20}}, {{13.433333333333334, 21}, {14.266666666666667, 24}, {14.833333333333334, 25}, {14.833333333333334, 26}, {16.85, 28}, {17.383333333333333, 29}, {17.383333333333333, 30}, {18.0333333333333…	{{"Cleveland Cavaliers", "Los Angeles Lakers"}, {121, 116}, {"2002", "03"}}
{{{0.4499999999999993, 2}, {0.5666666666666664, 4}, {1.3000000000000007, 6}, {3.133333333333333, 8}, {3.9499999999999993, 10}, {4.566666666666666, 12}, {5.283333333333333, 14}, {5.633333333333334, 15}, {7.25, 17}, {8.55, 19}, {9.85, 22}, {10.283333333333333, 25}}, {{12.216666666666667, 28}, {12.95, 30}, {12.95, 31}, {13.55, 32}, {13.55, 33}, {14.25, 36}, {14.95, 39}, {15.383333333333333, 40}, {15…	{{{0.9499999999999993, 2}, {1.8000000000000007, 4}, {4.216666666666667, 6}, {5.566666666666666, 8}, {5.916666666666667, 10}, {7.533333333333333, 12}, {10.5, 14}, {11.033333333333333, 16}, {11.966666666666667, 18}}, {{12.7, 20}, {13.25, 22}, {14., 24}, {15.683333333333334, 26}, {16.1, 29}, {16.633333333333333, 31}, {17., 33}, {17.1, 34}, {17.1, 35}, {18.03333333333333, 37}, {19.816666666666666, 39…	{{"Dallas", "Milwaukee Bucks"}, {106, 112}, {"2002", "03"}}
{{{1.4333333333333336, 2}, {1.8666666666666671, 3}, {1.8666666666666671, 4}, {2.3000000000000007, 6}, {2.6500000000000004, 8}, {5.133333333333333, 9}, {5.133333333333333, 10}, {7.35, 12}, {8.25, 14}, {9.233333333333334, 16}, {10.733333333333334, 18}, {10.733333333333334, 19}, {11.15, 21}, {11.55, 23}, {12., 25}}, {{14.116666666666667, 26}, {14.75, 27}, {15.633333333333333, 29}, {16.13333333333333…	{{{0.6999999999999993, 2}, {1.1166666666666671, 4}, {1.1166666666666671, 5}, {2., 7}, {3.216666666666667, 9}, {3.866666666666667, 11}, {4.816666666666666, 13}, {5.5, 15}, {6.95, 17}, {7.95, 19}, {8.516666666666666, 22}, {10.05, 23}, {10.05, 24}, {10.9, 27}, {11.433333333333334, 28}, {11.433333333333334, 29}}, {{13.383333333333333, 31}, {14.966666666666667, 34}, {15.9, 36}, {16.316666666666666, 37…	{{"Golden State Warriors", "Minnesota"}, {106, 115}, {"2002", "03"}}
{{{1.1833333333333336, 2}, {1.583333333333334, 4}, {2.133333333333333, 7}, {3.5, 9}, {3.6999999999999993, 10}, {3.6999999999999993, 11}, {4.383333333333333, 13}, {4.816666666666666, 15}, {8.033333333333333, 17}, {8.6, 19}, {9.283333333333333, 22}, {9.816666666666666, 23}, {9.816666666666666, 24}}, {{13.25, 26}, {13.25, 27}, {13.65, 28}, {13.65, 29}, {14.216666666666667, 30}, {16.383333333333333, …	{{{0.38333333333333286, 2}, {1.8833333333333329, 4}, {2.4499999999999993, 6}, {3.383333333333333, 8}, {4.1, 10}, {5.416666666666667, 12}, {5.416666666666667, 13}, {6.45, 15}, {7.2, 16}, {7.2, 17}, {8.933333333333334, 19}, {10.116666666666667, 29}, {11.683333333333334, 21}}, {{12.45, 23}, {12.45, 24}, {12.883333333333333, 26}, {13.95, 28}, {15.45, 31}, {17.133333333333333, 32}, {17.133333333333333…	{{"Chicago Bulls", "Orlando Magic"}, {96, 82}, {"2002", "03"}}
{{{0.9499999999999993, 2}, {2.616666666666667, 3}, {3.0166666666666675, 5}, {4.033333333333333, 7}, {4.633333333333334, 9}, {5.066666666666666, 10}, {5.066666666666666, 11}, {5.416666666666667, 13}, {5.95, 15}, {6.7, 17}, {6.7, 18}, {7., 20}, {7.7, 22}, {8.866666666666667, 24}, {9.75, 26}, {11.7, 28}}, {{12.25, 30}, {13., 32}, {14.066666666666666, 34}, {14.45, 35}, {15.066666666666666, 37}, {15.8…	{{{1.1999999999999993, 2}, {2.75, 5}, {3.333333333333334, 7}, {5.733333333333333, 9}, {6.816666666666666, 10}, {6.816666666666666, 11}, {8.1, 13}, {8.483333333333334, 15}, {9.283333333333333, 17}, {11.166666666666666, 19}, {12., 21}}, {{13.433333333333334, 24}, {15.566666666666666, 27}, {16.03333333333333, 29}, {16.566666666666666, 31}, {18.1, 32}, {18.6, 34}, {19.166666666666668, 36}, {19.916666…	{{"Los Angeles Clippers", "Sacramento Kings"}, {107, 90}, {"2002", "03"}}
{{{0.2666666666666675, 1}, {0.2666666666666675, 2}, {1.5666666666666664, 4}, {2.0666666666666664, 6}, {3.3166666666666664, 8}, {4., 10}, {6.1, 12}, {6.7, 14}, {7.883333333333334, 16}, {8.983333333333334, 17}, {9.166666666666666, 19}, {10.366666666666667, 21}, {11.383333333333333, 22}, {11.383333333333333, 23}}, {{12.633333333333333, 25}, {13.216666666666667, 27}, {14.683333333333334, 29}, {15.25,…	{{{1.8166666666666664, 2}, {2.5, 5}, {3., 8}, {3.6999999999999993, 11}, {4.25, 12}, {4.25, 13}, {4.666666666666667, 15}, {5.2, 17}, {5.2, 18}, {5.733333333333333, 20}, {6.383333333333333, 22}, {6.383333333333333, 23}, {7.066666666666666, 26}, {7.566666666666666, 28}, {8.2, 30}, {8.65, 32}, {11.633333333333333, 34}}, {{13.5, 35}, {14.366666666666667, 37}, {14.883333333333333, 39}, {15.45, 40}, {15…	{{"Houston", "Utah"}, {109, 105}, {"2002", "03"}}
{{{0.31666666666666643, 2}, {2.633333333333333, 3}, {2.633333333333333, 4}, {4.733333333333333, 6}, {5.166666666666667, 7}, {5.883333333333334, 8}, {5.883333333333334, 9}, {6.25, 11}, {6.25, 12}, {6.75, 13}, {6.75, 14}, {7.133333333333333, 15}, {7.133333333333333, 16}, {7.633333333333334, 17}, {8.416666666666666, 19}, {8.416666666666666, 20}, {9.066666666666666, 22}, {10.333333333333334, 25}, {10…	{{{1.1333333333333329, 2}, {3.5500000000000007, 4}, {5.566666666666666, 5}, {6.916666666666667, 7}, {8.116666666666667, 10}, {8.533333333333333, 12}, {11.3, 14}, {11.983333333333333, 16}}, {{12.333333333333334, 17}, {15.8, 19}, {17.25, 21}, {18.916666666666668, 22}, {18.916666666666668, 23}, {19.983333333333334, 24}, {19.983333333333334, 25}, {20.983333333333334, 27}, {21.55, 29}, {22.15, 30}, {2…	{{"Denver", "Washington Wizards"}, {103, 87}, {"2002", "03"}}
{{{0.5, 2}, {0.9333333333333336, 4}, {2.4333333333333336, 6}, {3., 8}, {4.566666666666666, 10}, {4.566666666666666, 11}, {6.1, 13}, {7., 15}, {8.683333333333334, 16}, {9.116666666666667, 18}, {11.033333333333333, 20}, {11.933333333333334, 21}, {11.933333333333334, 22}, {11.933333333333334, 23}}, {{12.4, 25}, {12.883333333333333, 27}, {15.7, 28}, {15.7, 29}, {17.416666666666668, 31}, {20.716666666…	{{{1.3000000000000007, 1}, {1.6333333333333329, 3}, {2.1833333333333336, 5}, {2.633333333333333, 7}, {4.45, 9}, {4.816666666666666, 11}, {5.666666666666667, 13}, {7.283333333333333, 16}, {8.1, 18}, {10.35, 21}, {10.833333333333334, 22}, {11.583333333333334, 24}}, {{12.683333333333334, 25}, {13.333333333333334, 27}, {14.016666666666667, 29}, {14.816666666666666, 31}, {16.6, 33}, {18.28333333333333…	{{"Golden State Warriors", "Boston Celtics"}, {102, 99}, {"2002", "03"}}
{{{0.31666666666666643, 2}, {0.6833333333333336, 4}, {1.6833333333333336, 6}, {2.3166666666666664, 8}, {2.833333333333334, 10}, {3.466666666666667, 12}, {3.866666666666667, 14}, {5., 16}, {5.483333333333333, 19}, {6.45, 22}, {7.233333333333333, 24}, {8., 25}, {8.933333333333334, 27}, {9.533333333333333, 29}, {9.533333333333333, 30}, {10.683333333333334, 32}, {11.366666666666667, 34}, {11.85, 36}}…	{{{1., 2}, {2.083333333333334, 4}, {2.6833333333333336, 6}, {3.083333333333334, 7}, {4.2, 9}, {4.783333333333333, 12}, {5.916666666666667, 14}, {6.166666666666667, 16}, {6.95, 17}, {6.95, 18}, {7.666666666666667, 20}, {8.5, 22}, {10.05, 24}, {11.116666666666667, 25}, {11.116666666666667, 26}, {11.483333333333334, 27}}, {{12.25, 29}, {14.4, 31}, {16.35, 33}, {16.85, 35}, {17.53333333333333, 37}, {…	{{"Orlando Magic", "Charlotte Hornets"}, {111, 104}, {"2002", "03"}}
{{{0.8833333333333329, 2}, {1.4499999999999993, 5}, {2.75, 7}, {3.883333333333333, 9}, {4.883333333333334, 11}, {5.483333333333333, 12}, {5.483333333333333, 13}, {5.983333333333333, 15}, {6.566666666666666, 16}, {6.566666666666666, 17}, {7.1, 19}, {7.783333333333333, 21}, {7.783333333333333, 22}, {8.75, 24}, {9.166666666666666, 25}, {9.166666666666666, 26}, {10.25, 29}, {10.833333333333334, 31}},…	{{{0.3000000000000007, 2}, {0.6333333333333329, 4}, {1.7166666666666668, 6}, {2.116666666666667, 8}, {2.5, 10}, {3.0666666666666664, 12}, {3.5500000000000007, 15}, {4.25, 17}, {5.666666666666667, 19}, {6.283333333333333, 21}, {7.45, 23}, {9.95, 25}, {10.666666666666666, 27}}, {{13.45, 28}, {13.45, 29}, {14.433333333333334, 31}, {14.8, 33}, {15.466666666666667, 35}, {16.983333333333334, 37}, {17.8…	{{"New York Knicks", "Detroit Pistons"}, {82, 89}, {"2002", "03"}}
{{{8.216666666666667, 2}, {8.8, 3}, {8.8, 4}, {9.366666666666667, 6}, {11.55, 8}}, {{13.066666666666666, 9}, {13.066666666666666, 10}, {14.316666666666666, 11}, {14.316666666666666, 12}, {15., 14}, {16.35, 16}, {16.95, 18}, {17.633333333333333, 19}, {17.633333333333333, 20}, {18.53333333333333, 22}, {19.7, 24}, {19.7, 25}, {20.666666666666664, 27}, {22.5, 30}, {23.46666666666667, 32}}}	{{{9.7, 1}, {9.7, 2}, {10.183333333333334, 4}, {11.116666666666667, 6}}, {{12.766666666666667, 8}, {15.4, 9}, {15.866666666666667, 10}, {15.866666666666667, 11}, {16.633333333333333, 14}, {17.25, 16}, {18.21666666666667, 18}, {18.6, 19}, {19.483333333333334, 20}, {19.483333333333334, 21}, {20.016666666666666, 23}, {20.4, 24}, {20.4, 25}, {22.35, 26}, {22.35, 27}, {23.566666666666666, 28}}}	{{"New Jersey Nets", "Philadelphia 76ers"}, {32, 28}, {"2002", "03"}}
{{{0.6999999999999993, 2}, {1.6333333333333329, 4}, {2.633333333333333, 6}, {4.2, 7}, {4.2, 8}, {5.316666666666666, 10}, {6.133333333333333, 12}, {7.216666666666667, 14}, {7.6, 16}, {7.6, 17}, {8.3, 19}, {9.216666666666667, 21}, {9.783333333333333, 24}, {10.25, 26}, {11.066666666666666, 28}, {11.633333333333333, 30}, {11.633333333333333, 31}}, {{12.216666666666667, 33}, {13.7, 35}, {14.9, 37}, {1…	{{{0.3000000000000007, 3}, {0.9333333333333336, 6}, {1.8166666666666664, 9}, {2.1833333333333336, 11}, {3., 13}, {3.5666666666666664, 15}, {4.533333333333333, 16}, {4.533333333333333, 17}, {4.983333333333333, 19}, {5.95, 22}, {7.783333333333333, 24}, {8.1, 25}, {8.1, 26}, {9.483333333333334, 28}, {10.666666666666666, 30}, {11.333333333333334, 31}, {11.333333333333334, 32}, {11.966666666666667, 33…	{{"Los Angeles Lakers", "Phoenix Suns"}, {118, 106}, {"2002", "03"}}
{{{0.9499999999999993, 2}, {1.5, 4}, {2.4000000000000004, 6}, {3., 9}, {3.7666666666666675, 11}, {4.166666666666667, 13}, {6.6, 15}, {7.916666666666667, 17}, {10.033333333333333, 19}, {10.383333333333333, 21}, {11.733333333333333, 23}}, {{12.516666666666667, 25}, {13.383333333333333, 26}, {14.133333333333333, 28}, {14.75, 30}, {15., 32}, {15., 33}, {17.25, 35}, {18.03333333333333, 37}, {18.7, 39}…	{{{1.1999999999999993, 2}, {2.6999999999999993, 4}, {3.2666666666666675, 6}, {4.033333333333333, 8}, {4.483333333333333, 11}, {5.533333333333333, 12}, {6.033333333333333, 14}, {6.95, 16}, {7.533333333333333, 17}, {7.533333333333333, 18}, {8.216666666666667, 20}, {9.366666666666667, 22}, {11., 24}, {11., 25}}, {{12.95, 27}, {13.616666666666667, 29}, {14.433333333333334, 31}, {15.633333333333333, 3…	{{"San Antonio", "Portland Trail Blazers"}, {98, 93}, {"2002", "03"}}
{{{0.3333333333333339, 2}, {1.0166666666666675, 4}, {1.3833333333333329, 6}, {3.966666666666667, 8}, {5.95, 10}, {6.483333333333333, 12}, {7.166666666666667, 14}, {7.783333333333333, 16}, {8.366666666666667, 18}, {9.5, 20}, {11.05, 23}, {11.7, 25}}, {{12.516666666666667, 28}, {16., 30}, {16.633333333333333, 31}, {16.633333333333333, 32}, {17.483333333333334, 34}, {18.316666666666666, 36}, {19.816…	{{{0.75, 3}, {1.6999999999999993, 5}, {2.366666666666667, 7}, {3.716666666666667, 9}, {4.95, 11}, {5.85, 13}, {5.85, 14}, {6.783333333333333, 16}, {8.566666666666666, 19}, {8.983333333333334, 20}, {9.083333333333334, 22}, {9.75, 24}}, {{12.75, 26}, {16.233333333333334, 29}, {16.78333333333333, 31}, {17.21666666666667, 32}, {17.666666666666668, 34}, {17.983333333333334, 36}, {20.766666666666666, 3…	{{"Memphis", "Seattle SuperSonics"}, {96, 82}, {"2002", "03"}}
{{{1.1166666666666671, 2}, {1.5166666666666675, 4}, {2.216666666666667, 6}, {2.866666666666667, 7}, {4.066666666666666, 9}, {5.6, 11}, {6.133333333333333, 13}, {7.066666666666666, 15}, {7.066666666666666, 16}, {7.733333333333333, 17}, {7.733333333333333, 18}, {8.216666666666667, 20}, {9.3, 22}, {10.4, 24}, {10.916666666666666, 25}, {10.916666666666666, 26}, {11.466666666666667, 28}}, {{13.2666666…	{{{0.8000000000000007, 2}, {2.4000000000000004, 4}, {3.1500000000000004, 5}, {3.9499999999999993, 7}, {4.533333333333333, 9}, {6.533333333333333, 11}, {6.85, 13}, {7.533333333333333, 15}, {9.016666666666666, 17}, {9.65, 18}, {11.216666666666667, 20}}, {{13.7, 23}, {14.566666666666666, 24}, {15.65, 26}, {16.133333333333333, 28}, {16.566666666666666, 30}, {17.566666666666666, 32}, {20.5166666666666…	{{"Miami Heat", "Toronto Raptors"}, {81, 80}, {"2002", "03"}}
{{{0.6999999999999993, 2}, {1.9000000000000004, 4}, {4.566666666666666, 6}, {5.633333333333334, 8}, {7.566666666666666, 10}, {8.333333333333334, 12}, {9.533333333333333, 14}, {11.25, 16}, {11.633333333333333, 18}}, {{12.383333333333333, 20}, {12.383333333333333, 21}, {13.45, 23}, {14.816666666666666, 26}, {15.316666666666666, 28}, {16.28333333333333, 31}, {17.45, 33}, {17.78333333333333, 34}, {18…	{{{0.31666666666666643, 2}, {2.25, 4}, {4.25, 6}, {4.95, 8}, {5.883333333333334, 10}, {6.95, 12}, {8.05, 14}, {8.6, 15}, {9.083333333333334, 17}, {9.933333333333334, 19}, {10.583333333333334, 20}, {10.583333333333334, 21}, {10.9, 23}, {11.4, 24}, {11.983333333333333, 26}}, {{13.866666666666667, 28}, {15.066666666666666, 30}, {15.9, 32}, {16.6, 33}, {17.2, 35}, {19.25, 37}, {20.4, 39}, {20.7666666…	{{"Toronto Raptors", "Atlanta Hawks"}, {83, 85}, {"2002", "03"}}
{{{1.6333333333333329, 2}, {2.75, 3}, {3.366666666666667, 5}, {5.033333333333333, 7}, {8.433333333333334, 9}, {8.966666666666667, 11}, {9.6, 13}, {10.666666666666666, 15}, {11.9, 17}}, {{13.966666666666667, 19}, {15.216666666666667, 20}, {15.216666666666667, 21}, {15.75, 23}, {17.133333333333333, 25}, {19.233333333333334, 26}, {22.46666666666667, 27}, {22.46666666666667, 28}}, {{25.13333333333333…	{{{0.43333333333333357, 2}, {3.6833333333333336, 4}, {4.566666666666666, 6}, {5.35, 8}, {7.7, 10}, {8.666666666666666, 12}, {9.366666666666667, 14}, {9.933333333333334, 16}}, {{12.45, 18}, {12.866666666666667, 20}, {12.866666666666667, 21}, {13.566666666666666, 23}, {13.566666666666666, 24}, {13.833333333333334, 26}, {13.833333333333334, 27}, {14.216666666666667, 29}, {14.566666666666666, 31}, {1…	{{"Philadelphia 76ers", "Chicago Bulls"}, {79, 99}, {"2002", "03"}}
{{{3.25, 2}, {3.5, 4}, {3.9000000000000004, 6}, {4.45, 8}, {5.066666666666666, 10}, {5.633333333333334, 11}, {5.633333333333334, 12}, {6.166666666666667, 14}, {6.983333333333333, 16}, {9.566666666666666, 17}, {9.566666666666666, 18}, {11.116666666666667, 21}, {11.633333333333333, 23}}, {{12.216666666666667, 25}, {13.583333333333334, 27}, {13.583333333333334, 28}, {14.15, 29}, {14.816666666666666,…	{{{0.8166666666666664, 2}, {1.333333333333334, 4}, {2.9499999999999993, 6}, {3.6999999999999993, 8}, {4.2, 10}, {4.633333333333334, 12}, {5.283333333333333, 15}, {5.85, 17}, {7.45, 19}, {9.233333333333334, 20}, {9.233333333333334, 21}, {9.866666666666667, 23}, {10.8, 25}, {11.4, 28}, {12., 29}}, {{12.45, 30}, {13.316666666666666, 32}, {13.816666666666666, 33}, {14.433333333333334, 35}, {15.25, 36…	{{"Sacramento Kings", "Houston"}, {74, 101}, {"2002", "03"}}
{{{2.3166666666666664, 2}, {3.133333333333333, 4}, {3.6999999999999993, 6}, {4.216666666666667, 7}, {4.216666666666667, 8}, {6.033333333333333, 10}, {6.95, 11}, {6.95, 12}, {7.566666666666666, 14}, {7.916666666666667, 15}, {7.916666666666667, 16}, {8.933333333333334, 17}, {8.933333333333334, 18}, {9.716666666666667, 20}, {10.216666666666667, 22}, {11.15, 24}, {11.983333333333333, 27}}, {{12.31666…	{{{0.36666666666666714, 2}, {1.7666666666666675, 4}, {2.6999999999999993, 6}, {4.533333333333333, 7}, {4.533333333333333, 8}, {4.983333333333333, 10}, {5.783333333333333, 12}, {7.166666666666667, 14}, {8.766666666666666, 16}, {9.15, 18}, {9.483333333333334, 20}, {10.833333333333334, 23}, {11.466666666666667, 25}, {11.75, 26}, {11.75, 27}}, {{12.566666666666666, 30}, {13.466666666666667, 32}, {15.…	{{"Denver", "Milwaukee Bucks"}, {95, 88}, {"2002", "03"}}
{{{0.21666666666666679, 2}, {1.9666666666666668, 5}, {2.4499999999999993, 7}, {3.383333333333333, 9}, {4.45, 11}, {4.95, 13}, {5.633333333333334, 15}, {6.166666666666667, 17}, {6.816666666666666, 19}, {7.316666666666666, 21}, {8.516666666666666, 23}, {9.033333333333333, 25}, {9.4, 27}, {9.4, 28}, {9.866666666666667, 30}}, {{12.55, 32}, {13.716666666666667, 34}, {15.25, 36}, {15.833333333333334, 3…	{{{1.0666666666666664, 3}, {1.583333333333334, 5}, {3.6500000000000004, 7}, {4.066666666666666, 9}, {4.666666666666667, 12}, {6.45, 14}, {7.666666666666667, 16}, {8.066666666666666, 18}, {9.616666666666667, 20}, {10.25, 23}, {10.75, 25}, {11.25, 26}, {11.416666666666666, 28}, {12., 30}}, {{13.316666666666666, 31}, {13.316666666666666, 32}, {14.133333333333333, 34}, {15., 35}, {15., 36}, {16.73333…	{{"Dallas", "Minnesota"}, {113, 111}, {"2002", "03"}}
{{{0.25, 2}, {0.25, 3}, {1.583333333333334, 4}, {1.583333333333334, 5}, {2.0666666666666664, 7}, {2.6500000000000004, 9}, {3., 11}, {4.166666666666667, 13}, {4.95, 16}, {6.783333333333333, 18}, {7.6, 20}, {8.483333333333334, 22}, {9.066666666666666, 24}, {10.216666666666667, 26}, {10.75, 28}}, {{12.95, 30}, {13.566666666666666, 32}, {15.216666666666667, 34}, {17.316666666666666, 36}, {17.95, 38},…	{{{2.383333333333333, 2}, {3.25, 4}, {4.483333333333333, 6}, {5.133333333333333, 8}, {6.383333333333333, 10}, {7.233333333333333, 11}, {7.233333333333333, 12}, {8.85, 13}, {9.283333333333333, 16}, {11.683333333333334, 18}}, {{13.3, 19}, {13.3, 20}, {14.366666666666667, 22}, {16.1, 23}, {17.1, 24}, {17.1, 25}, {17.566666666666666, 27}, {18.066666666666666, 29}, {18.066666666666666, 30}, {18.566666…	{{"Cleveland Cavaliers", "Utah"}, {112, 91}, {"2002", "03"}}
{{{2.4499999999999993, 1}, {2.4499999999999993, 2}, {3.133333333333333, 4}, {3.4499999999999993, 6}, {3.883333333333333, 8}, {4.166666666666667, 9}, {4.45, 10}, {4.45, 11}, {5.6, 12}, {5.916666666666667, 14}, {7.316666666666666, 17}, {8.3, 19}, {11., 21}, {11.3, 22}, {11.3, 23}}, {{16.7, 24}, {16.7, 25}, {17.733333333333334, 26}, {18.166666666666668, 28}, {18.983333333333334, 30}, {19.63333333333…	{{{0.3000000000000007, 2}, {2.083333333333334, 3}, {2.083333333333334, 4}, {3.6500000000000004, 5}, {3.6500000000000004, 6}, {6.283333333333333, 8}, {6.6, 9}, {7.033333333333333, 10}, {7.033333333333333, 11}, {7.533333333333333, 14}, {7.916666666666667, 15}, {8.466666666666667, 17}, {9.516666666666666, 19}, {10.383333333333333, 21}}, {{13.15, 23}, {15., 25}, {15.633333333333333, 28}, {16.03333333…	{{"Dallas", "Boston Celtics"}, {82, 108}, {"2002", "03"}}
{{{0.8000000000000007, 2}, {1.1333333333333329, 4}, {1.583333333333334, 6}, {2.133333333333333, 8}, {2.5666666666666664, 10}, {4.316666666666666, 11}, {4.95, 13}, {5.533333333333333, 15}, {6.45, 17}, {7.166666666666667, 20}, {8.316666666666666, 22}, {8.95, 24}, {9.316666666666666, 26}, {10., 28}, {10.666666666666666, 30}, {11.233333333333334, 31}, {11.233333333333334, 32}, {11.533333333333333, 34…	{{{0.5, 2}, {1.333333333333334, 4}, {2.7666666666666675, 6}, {3.0500000000000007, 8}, {3.5666666666666664, 10}, {4.633333333333334, 11}, {4.633333333333334, 12}, {5.733333333333333, 14}, {6.133333333333333, 16}, {6.95, 18}, {8.116666666666667, 20}, {8.55, 21}, {8.666666666666666, 23}, {9.616666666666667, 25}, {10.983333333333334, 27}}, {{13.333333333333334, 29}, {14.25, 31}, {14.75, 32}, {15.25, …	{{"Sacramento Kings", "Charlotte Hornets"}, {87, 92}, {"2002", "03"}}
{{{0.1999999999999993, 2}, {2.6999999999999993, 4}, {3.4499999999999993, 6}, {4.383333333333333, 7}, {4.383333333333333, 8}, {4.916666666666667, 10}, {5.45, 12}, {5.816666666666666, 14}, {6.483333333333333, 15}, {7.133333333333333, 17}, {9.266666666666666, 20}, {10.8, 22}, {11.083333333333334, 23}, {11.083333333333334, 24}}, {{12.683333333333334, 26}, {13.2, 28}, {13.9, 29}, {14.883333333333333, …	{{{1.2166666666666668, 2}, {1.6333333333333329, 4}, {2.0166666666666675, 5}, {2.0166666666666675, 6}, {2.866666666666667, 8}, {4.033333333333333, 10}, {6.916666666666667, 12}, {7.883333333333334, 15}, {8.5, 17}, {8.933333333333334, 19}, {10.433333333333334, 21}, {11.266666666666667, 23}, {11.483333333333334, 26}}, {{12.383333333333333, 28}, {12.95, 30}, {13.566666666666666, 32}, {14.1333333333333…	{{"Golden State Warriors", "Detroit Pistons"}, {110, 103}, {"2002", "03"}}
{{{0.9499999999999993, 2}, {1.6333333333333329, 4}, {2.9499999999999993, 6}, {3.5, 7}, {4.066666666666666, 9}, {4.35, 10}, {4.35, 11}, {4.35, 12}, {5.483333333333333, 14}, {6.033333333333333, 16}, {8.166666666666666, 18}, {8.783333333333333, 20}, {9.15, 22}, {9.7, 24}, {10.216666666666667, 26}, {10.716666666666667, 28}}, {{12.566666666666666, 30}, {12.566666666666666, 31}, {13.016666666666667, 34…	{{{1.3833333333333329, 2}, {1.9666666666666668, 4}, {3.8166666666666664, 6}, {4.6, 9}, {6.533333333333333, 11}, {7.233333333333333, 13}, {7.233333333333333, 14}, {7.666666666666667, 16}, {9.533333333333333, 17}, {9.533333333333333, 18}, {10.516666666666666, 20}, {10.933333333333334, 21}}, {{14.45, 22}, {15.016666666666667, 24}, {15.8, 25}, {16.066666666666666, 27}, {16.45, 29}, {17.03333333333333…	{{"Portland Trail Blazers", "Los Angeles Lakers"}, {91, 79}, {"2002", "03"}}
{{{1.8166666666666664, 2}, {2.5, 4}, {3.883333333333333, 6}, {4.2, 7}, {4.2, 8}, {5.533333333333333, 11}, {8.15, 13}, {10.333333333333334, 15}, {10.916666666666666, 17}, {11.533333333333333, 19}}, {{13.383333333333333, 21}, {13.816666666666666, 23}, {17.53333333333333, 26}, {18.45, 28}, {18.78333333333333, 30}, {18.78333333333333, 31}, {20.916666666666664, 33}, {22.083333333333336, 35}, {22.68333…	{{{1.1999999999999993, 2}, {2.0666666666666664, 3}, {2.716666666666667, 5}, {6.383333333333333, 8}, {6.666666666666667, 10}, {7.783333333333333, 12}, {8.8, 14}, {11.2, 15}}, {{15.833333333333334, 17}, {16.483333333333334, 19}, {17.03333333333333, 22}, {19., 24}, {20.28333333333333, 27}, {22.4, 28}, {23.183333333333334, 30}, {23.53333333333333, 32}}, {{24.316666666666666, 33}, {24.316666666666666,…	{{"Atlanta Hawks", "Miami Heat"}, {92, 80}, {"2002", "03"}}
{{{2.5, 2}, {3.383333333333333, 4}, {4.233333333333333, 6}, {5.85, 9}, {6.483333333333333, 10}, {7.033333333333333, 12}, {7.883333333333334, 14}, {11.233333333333334, 16}}, {{12.65, 18}, {13.933333333333334, 20}, {14.5, 22}, {15.65, 23}, {15.65, 24}, {16.733333333333334, 26}, {20.733333333333334, 27}, {22.03333333333333, 29}, {22.35, 30}, {22.35, 31}, {22.883333333333333, 32}, {22.883333333333333…	{{{2.0666666666666664, 2}, {3.5666666666666664, 3}, {3.5666666666666664, 4}, {5.483333333333333, 6}, {5.483333333333333, 7}, {6.2, 9}, {6.75, 11}, {7.416666666666667, 13}, {8.733333333333334, 15}, {9.483333333333334, 16}, {10.483333333333334, 18}, {11.966666666666667, 19}, {11.966666666666667, 20}}, {{12.316666666666666, 21}, {12.316666666666666, 22}, {13.066666666666666, 25}, {14.2, 28}, {15.266…	{{"Minnesota", "New York Knicks"}, {77, 98}, {"2002", "03"}}
{{{0.5666666666666664, 2}, {3.633333333333333, 4}, {4.35, 6}, {5.2, 8}, {5.5, 10}, {6.883333333333334, 12}, {7.1, 14}, {7.733333333333333, 16}, {8.066666666666666, 18}, {9.283333333333333, 20}, {9.95, 22}, {10.833333333333334, 23}, {10.833333333333334, 24}, {11.333333333333334, 26}}, {{12.383333333333333, 28}, {12.833333333333334, 29}, {13.216666666666667, 31}, {14.933333333333334, 33}, {15.45, 3…	{{{0.8333333333333339, 2}, {1.8000000000000007, 4}, {2.9000000000000004, 6}, {3.2666666666666675, 8}, {3.9499999999999993, 10}, {4.633333333333334, 11}, {4.916666666666667, 14}, {6.7, 16}, {7.533333333333333, 18}, {8.416666666666666, 20}, {8.85, 22}, {8.85, 21}, {10.35, 24}, {11.633333333333333, 27}}, {{12.65, 29}, {15.7, 30}, {15.7, 31}, {17.35, 33}, {18.03333333333333, 34}, {18.03333333333333, …	{{"Indiana Pacers", "Orlando Magic"}, {114, 106}, {"2002", "03"}}
{{{1.5, 2}, {1.9499999999999993, 4}, {3.9000000000000004, 6}, {4.416666666666667, 8}, {6.783333333333333, 10}, {8.533333333333333, 12}, {9.233333333333334, 15}, {11.216666666666667, 17}, {11.666666666666666, 19}}, {{12.566666666666666, 20}, {13.883333333333333, 22}, {15.65, 23}, {15.65, 24}, {17.03333333333333, 26}, {17.6, 28}, {18.633333333333333, 29}, {18.633333333333333, 30}, {19.2833333333333…	{{{3.0666666666666664, 2}, {3.633333333333333, 4}, {4.2, 7}, {5.983333333333333, 10}, {6.483333333333333, 12}, {7.5, 14}, {8.933333333333334, 16}, {11.383333333333333, 17}}, {{14.2, 19}, {15.266666666666667, 21}, {16.133333333333333, 23}, {18.883333333333333, 24}, {18.883333333333333, 25}, {23.016666666666666, 28}, {23.416666666666664, 30}, {23.8, 32}}, {{24.5, 33}, {24.5, 34}, {24.96666666666667…	{{"Los Angeles Clippers", "Phoenix Suns"}, {94, 96}, {"2002", "03"}}
{{{0.6999999999999993, 2}, {1.5, 4}, {2., 6}, {2.9000000000000004, 8}, {3.4499999999999993, 10}, {6.983333333333333, 11}, {9.266666666666666, 13}, {11.083333333333334, 15}, {11.716666666666667, 17}}, {{12.25, 19}, {12.7, 21}, {14.4, 23}, {14.933333333333334, 25}, {16.03333333333333, 27}, {17.133333333333333, 29}, {20.21666666666667, 31}, {21.233333333333334, 33}, {22.35, 35}, {23.083333333333336,…	{{{1.0166666666666675, 2}, {2.3000000000000007, 4}, {3.7666666666666675, 5}, {3.7666666666666675, 6}, {4.383333333333333, 8}, {5.383333333333333, 10}, {5.783333333333333, 12}, {6.666666666666667, 14}, {7.35, 16}, {8.066666666666666, 18}, {8.516666666666666, 20}, {11.95, 21}, {11.95, 22}}, {{16.916666666666668, 24}, {18.133333333333333, 27}, {18.75, 29}, {19.35, 31}, {21.016666666666666, 33}, {21.…	{{"San Antonio", "Seattle SuperSonics"}, {79, 76}, {"2002", "03"}}
{{{1.6999999999999993, 2}, {2.133333333333333, 4}, {2.9499999999999993, 6}, {4., 7}, {4.1, 9}, {4.85, 11}, {5.416666666666667, 13}, {6.283333333333333, 15}, {7.316666666666666, 17}, {8.233333333333334, 19}, {8.683333333333334, 21}, {9.15, 23}, {10.183333333333334, 25}, {10.616666666666667, 27}, {11.316666666666666, 29}, {12., 31}}, {{12.8, 33}, {13.133333333333333, 35}, {13.883333333333333, 37}, …	{{{0.38333333333333286, 2}, {0.9000000000000004, 3}, {3.583333333333334, 6}, {4.283333333333333, 7}, {4.283333333333333, 8}, {5.2, 10}, {5.75, 12}, {6.6, 14}, {7.033333333333333, 16}, {8.116666666666667, 18}, {9.55, 20}, {10.083333333333334, 21}, {10.083333333333334, 22}, {10.3, 24}, {10.933333333333334, 25}, {10.933333333333334, 26}}, {{15.016666666666667, 28}, {16.133333333333333, 30}, {16.7333…	{{"Milwaukee Bucks", "Washington Wizards"}, {107, 98}, {"2002", "03"}}
{{{0.5833333333333339, 2}, {2.1500000000000004, 3}, {2.1500000000000004, 4}, {3.133333333333333, 6}, {4.816666666666666, 8}, {5.566666666666666, 10}, {6.783333333333333, 12}, {7.85, 13}, {7.85, 14}, {9.75, 16}, {11.516666666666667, 18}, {11.85, 19}, {11.85, 20}}, {{12.883333333333333, 22}, {13.633333333333333, 24}, {14.833333333333334, 27}, {15.95, 29}, {15.95, 30}, {16.2, 31}, {16.2, 32}, {17.53…	{{{0.2666666666666675, 2}, {0.9333333333333336, 4}, {2.4333333333333336, 6}, {3.716666666666667, 8}, {4.283333333333333, 10}, {5.383333333333333, 11}, {6.383333333333333, 13}, {7.483333333333333, 15}, {8.166666666666666, 17}, {8.816666666666666, 19}, {10.8, 21}, {11.283333333333333, 23}, {11.283333333333333, 24}, {12., 26}}, {{12.566666666666666, 28}, {13.083333333333334, 29}, {13.083333333333334…	{{"Denver", "Chicago Bulls"}, {84, 100}, {"2002", "03"}}
{{{2.1999999999999993, 2}, {3.5, 4}, {3.9499999999999993, 6}, {4.666666666666667, 8}, {5.2, 10}, {6.7, 12}, {6.7, 13}, {7.316666666666666, 15}, {8., 17}, {8.733333333333334, 19}, {9.333333333333334, 21}}, {{13.25, 23}, {14.566666666666666, 25}, {15.05, 27}, {16.133333333333333, 28}, {16.133333333333333, 29}, {16.816666666666666, 31}, {16.816666666666666, 32}, {17.233333333333334, 34}, {17.9833333…	{{{1.333333333333334, 2}, {1.8833333333333329, 4}, {2.8166666666666664, 6}, {3.6833333333333336, 8}, {4.2, 10}, {4.95, 12}, {6.166666666666667, 14}, {6.95, 16}, {7.7, 18}, {10.266666666666666, 20}, {11.7, 21}}, {{13.566666666666666, 22}, {13.95, 24}, {17.7, 26}, {18.2, 27}, {18.2, 28}, {18.883333333333333, 30}, {19.566666666666666, 32}, {20.266666666666666, 35}, {21.066666666666666, 37}, {22.4333…	{{"Charlotte Hornets", "Cleveland Cavaliers"}, {85, 93}, {"2002", "03"}}
{{{0.6333333333333329, 2}, {1.4499999999999993, 5}, {3.216666666666667, 6}, {4.166666666666667, 7}, {5.85, 8}, {5.983333333333333, 9}, {6.6, 12}, {8.4, 14}, {9.683333333333334, 16}, {10.366666666666667, 17}, {10.366666666666667, 18}}, {{12.5, 19}, {12.5, 20}, {15.5, 23}, {16.133333333333333, 25}, {16.6, 28}, {17.816666666666666, 29}, {18.7, 31}, {19.1, 33}, {21.116666666666667, 34}, {21.116666666…	{{{1.833333333333334, 2}, {3.0166666666666675, 4}, {3.833333333333334, 6}, {4.166666666666667, 8}, {6.2, 10}, {6.733333333333333, 12}, {7.35, 14}, {7.7, 16}, {8.15, 18}, {9.433333333333334, 19}, {10.133333333333333, 21}, {10.616666666666667, 23}, {11.2, 24}, {11.2, 25}, {11.783333333333333, 27}}, {{12.7, 29}, {14.083333333333334, 31}, {14.55, 33}, {15.066666666666666, 35}, {15.766666666666667, 37…	{{"Phoenix Suns", "Houston"}, {88, 90}, {"2002", "03"}}
{{{0.5833333333333339, 2}, {1.3833333333333329, 4}, {2.9000000000000004, 7}, {3.633333333333333, 9}, {3.633333333333333, 10}, {4.666666666666667, 12}, {5.283333333333333, 14}, {5.816666666666666, 16}, {6.6, 19}, {7.133333333333333, 20}, {7.133333333333333, 21}, {7.633333333333334, 23}, {8.166666666666666, 25}, {11.416666666666666, 27}, {12., 29}}, {{12.466666666666667, 31}, {13.133333333333333, 3…	{{{0.38333333333333286, 1}, {0.38333333333333286, 2}, {0.9499999999999993, 4}, {1.9666666666666668, 5}, {1.9666666666666668, 6}, {2.583333333333334, 8}, {3.216666666666667, 10}, {4.45, 12}, {4.95, 14}, {6.166666666666667, 16}, {7.916666666666667, 18}, {8.483333333333334, 20}, {10.116666666666667, 22}, {10.833333333333334, 24}, {11.316666666666666, 26}}, {{14.216666666666667, 28}, {14.65, 30}, {15…	{{"Utah", "Los Angeles Clippers"}, {92, 105}, {"2002", "03"}}
{{{0.6166666666666671, 2}, {1.0666666666666664, 4}, {2.2666666666666675, 6}, {3.0666666666666664, 8}, {3.5, 10}, {4.316666666666666, 12}, {4.316666666666666, 13}, {5.233333333333333, 16}, {7.066666666666666, 18}, {7.95, 20}, {9.183333333333334, 22}, {10.8, 24}, {11.483333333333334, 25}, {11.483333333333334, 26}}, {{13.066666666666666, 27}, {13.066666666666666, 28}, {13.45, 29}, {13.45, 30}, {14.8…	{{{0.31666666666666643, 2}, {1.3833333333333329, 4}, {1.8166666666666664, 6}, {5.566666666666666, 8}, {5.566666666666666, 9}, {6.1, 11}, {7.783333333333333, 13}, {8.166666666666666, 15}, {8.816666666666666, 17}, {9.6, 19}, {10.516666666666666, 21}}, {{12.716666666666667, 23}, {14.55, 25}, {15.316666666666666, 26}, {16.166666666666668, 28}, {17.316666666666666, 30}, {18.566666666666666, 32}, {20.3…	{{"Philadelphia 76ers", "New Jersey Nets"}, {102, 92}, {"2002", "03"}}
{{{1.25, 2}, {1.8833333333333329, 4}, {2.5666666666666664, 5}, {2.75, 7}, {3.2666666666666675, 9}, {3.8000000000000007, 11}, {4.2, 12}, {4.566666666666666, 14}, {5.35, 16}, {5.733333333333333, 18}, {6.566666666666666, 20}, {9.483333333333334, 22}, {11.266666666666667, 24}, {11.85, 26}}, {{12.566666666666666, 28}, {12.883333333333333, 29}, {12.883333333333333, 30}, {13.45, 31}, {13.883333333333333…	{{{0.9499999999999993, 1}, {0.9499999999999993, 2}, {1.6166666666666671, 5}, {2.133333333333333, 6}, {2.133333333333333, 7}, {3.0666666666666664, 9}, {3.5666666666666664, 12}, {5.566666666666666, 14}, {6.133333333333333, 16}, {6.983333333333333, 18}, {7.35, 20}, {7.916666666666667, 22}, {9.116666666666667, 25}, {9.816666666666666, 27}, {11.516666666666667, 29}}, {{12.316666666666666, 31}, {13.2, …	{{"Seattle SuperSonics", "Portland Trail Blazers"}, {87, 92}, {"2002", "03"}}
{{{0.5, 2}, {1.1833333333333336, 4}, {2.116666666666667, 6}, {2.8166666666666664, 8}, {3.333333333333334, 10}, {5.35, 12}, {5.85, 14}, {7.733333333333333, 16}, {9., 18}, {9.45, 20}, {10.166666666666666, 22}, {11.15, 24}, {11.683333333333334, 26}}, {{12.516666666666667, 28}, {13., 29}, {13., 30}, {15.25, 32}, {15.95, 34}, {16.416666666666668, 35}, {17.21666666666667, 37}, {17.566666666666666, 39},…	{{{0.8333333333333339, 2}, {2.5, 4}, {3.083333333333334, 5}, {3.083333333333334, 6}, {4.033333333333333, 8}, {4.383333333333333, 10}, {7.383333333333333, 12}, {8.233333333333334, 14}, {9.916666666666666, 16}, {10.483333333333334, 17}, {10.483333333333334, 18}, {10.483333333333334, 19}, {10.883333333333333, 21}, {11.35, 23}, {11.866666666666667, 25}, {12., 27}}, {{12.366666666666667, 29}, {13.75, …	{{"Golden State Warriors", "Memphis"}, {105, 99}, {"2002", "03"}}
{{{0.8833333333333329, 2}, {1.2166666666666668, 4}, {1.4000000000000004, 6}, {4.6, 8}, {4.883333333333334, 10}, {6.783333333333333, 12}, {9.916666666666666, 14}, {10.683333333333334, 16}, {10.983333333333334, 17}, {10.983333333333334, 18}, {11.5, 19}, {11.5, 20}}, {{12.883333333333333, 22}, {13.683333333333334, 24}, {14.116666666666667, 26}, {15.266666666666667, 28}, {15.866666666666667, 30}, {16…	{{{3.8166666666666664, 2}, {4.2, 4}, {5.416666666666667, 5}, {5.416666666666667, 6}, {6.066666666666666, 8}, {7.6, 10}, {8.433333333333334, 12}, {8.983333333333334, 14}, {9.5, 16}, {11.3, 18}, {11.733333333333333, 20}}, {{13.2, 22}, {14.633333333333333, 24}, {15.083333333333334, 26}, {16.166666666666668, 28}, {16.6, 30}, {16.6, 31}, {17.383333333333333, 33}, {18.25, 35}, {18.6, 36}, {18.916666666…	{{"Sacramento Kings", "Atlanta Hawks"}, {89, 92}, {"2002", "03"}}
{{{0.5, 3}, {1.0666666666666664, 5}, {1.4666666666666668, 8}, {3.3000000000000007, 10}, {3.9333333333333336, 12}, {4.133333333333333, 14}, {5.25, 16}, {7., 18}, {8.333333333333334, 19}, {8.333333333333334, 20}, {9.116666666666667, 21}, {9.116666666666667, 22}, {10.216666666666667, 24}, {10.75, 26}}, {{12.583333333333334, 28}, {12.583333333333334, 29}, {13., 31}, {14.816666666666666, 34}, {15.4333…	{{{0.25, 2}, {2.25, 4}, {3.5666666666666664, 5}, {3.5666666666666664, 6}, {7.7, 8}, {9.433333333333334, 10}, {10.516666666666666, 11}, {11.2, 13}, {11.883333333333333, 15}, {11.883333333333333, 16}}, {{12.316666666666666, 18}, {13.816666666666666, 20}, {16.383333333333333, 21}, {16.733333333333334, 24}, {17.633333333333333, 26}, {17.78333333333333, 27}, {17.78333333333333, 28}, {18.16666666666666…	{{"Milwaukee Bucks", "Boston Celtics"}, {110, 80}, {"2002", "03"}}
{{{1.75, 1}, {1.8833333333333329, 3}, {2.366666666666667, 5}, {3.4333333333333336, 7}, {4.783333333333333, 8}, {4.783333333333333, 9}, {5.233333333333333, 12}, {7.35, 14}, {7.883333333333334, 16}, {8.866666666666667, 18}, {10.483333333333334, 20}, {11.066666666666666, 22}}, {{12.433333333333334, 24}, {13.383333333333333, 25}, {13.383333333333333, 26}, {13.833333333333334, 28}, {14.933333333333334…	{{{0.2666666666666675, 2}, {1.5, 4}, {3.083333333333334, 6}, {3.75, 8}, {4.133333333333333, 10}, {6.533333333333333, 12}, {8.516666666666666, 14}, {9.216666666666667, 16}, {9.966666666666667, 18}, {10.3, 19}, {11.383333333333333, 20}, {11.383333333333333, 21}}, {{14.566666666666666, 23}, {16.133333333333333, 25}, {17.03333333333333, 27}, {17.03333333333333, 28}, {18.45, 31}, {20.78333333333333, 3…	{{"Denver", "Detroit Pistons"}, {86, 82}, {"2002", "03"}}
{{{0.1999999999999993, 1}, {2.5666666666666664, 3}, {3.0666666666666664, 5}, {3.633333333333333, 7}, {4.35, 8}, {4.35, 9}, {5.383333333333333, 11}, {6.566666666666666, 14}, {9.05, 16}, {9.75, 18}, {10.083333333333334, 20}, {11.633333333333333, 22}}, {{12.5, 24}, {12.5, 25}, {13., 26}, {13., 27}, {13.433333333333334, 28}, {13.433333333333334, 29}, {14.5, 30}, {14.5, 31}, {15.583333333333334, 32}, …	{{{0.9666666666666668, 3}, {2.866666666666667, 5}, {5.033333333333333, 7}, {7.316666666666666, 9}, {8.316666666666666, 11}, {9.283333333333333, 13}, {9.283333333333333, 14}, {9.916666666666666, 16}, {9.916666666666666, 17}, {11.966666666666667, 19}}, {{13.266666666666667, 21}, {16.166666666666668, 22}, {16.816666666666666, 24}, {17.483333333333334, 26}, {17.95, 27}, {20.266666666666666, 28}, {21.…	{{"Miami Heat", "Indiana Pacers"}, {100, 81}, {"2002", "03"}}
{{{0.31666666666666643, 2}, {5.1, 4}, {5.733333333333333, 6}, {6.166666666666667, 8}, {6.6, 10}, {8.766666666666666, 12}, {9.166666666666666, 14}, {9.166666666666666, 15}, {9.766666666666666, 17}, {10.633333333333333, 19}, {11.133333333333333, 21}, {11.933333333333334, 23}}, {{14., 24}, {15.25, 26}, {16.133333333333333, 28}, {17.566666666666666, 29}, {17.566666666666666, 30}, {17.95, 32}, {18.45,…	{{{2., 2}, {3.25, 4}, {3.633333333333333, 6}, {4.2, 8}, {4.666666666666667, 9}, {5.85, 12}, {6.95, 14}, {8.5, 15}, {8.5, 16}, {9.55, 18}, {10.483333333333334, 20}, {11., 22}}, {{12.383333333333333, 23}, {12.383333333333333, 24}, {13.766666666666667, 26}, {14.833333333333334, 28}, {16.416666666666668, 30}, {17.166666666666668, 32}, {19.316666666666666, 35}, {19.816666666666666, 36}, {19.8166666666…	{{"San Antonio", "Los Angeles Lakers"}, {96, 95}, {"2002", "03"}}
{{{10.3, 2}, {10.883333333333333, 4}, {11.633333333333333, 6}}, {{13.383333333333333, 8}, {14.616666666666667, 10}, {16.233333333333334, 12}, {16.7, 13}, {16.7, 14}, {16.883333333333333, 15}, {16.883333333333333, 16}, {17.566666666666666, 18}, {18.166666666666668, 20}, {18.883333333333333, 21}, {19.816666666666666, 23}, {20.35, 25}, {20.8, 27}, {21.5, 29}, {23.2, 32}, {23.8, 35}}, {{24.7166666666…	{{{11.25, 2}}, {{13.05, 4}, {14.316666666666666, 6}, {15.45, 8}, {15.95, 10}, {16.483333333333334, 11}, {16.483333333333334, 12}, {17.85, 14}, {21.266666666666666, 16}, {21.85, 18}, {22.416666666666664, 20}, {23.45, 22}, {23.96666666666667, 23}}, {{25.866666666666667, 25}, {26.45, 27}, {26.95, 28}, {28.383333333333333, 30}, {28.816666666666666, 31}, {28.816666666666666, 32}, {29.85, 35}, {30.1333…	{{"New Jersey Nets", "Minnesota"}, {64, 70}, {"2002", "03"}}
{{{1.4666666666666668, 2}, {2.5666666666666664, 5}, {4.566666666666666, 8}, {6.033333333333333, 10}, {6.483333333333333, 11}, {6.483333333333333, 12}, {6.983333333333333, 13}, {6.983333333333333, 14}, {8.466666666666667, 16}, {9.8, 18}, {10.433333333333334, 20}, {11.15, 22}, {11.15, 23}}, {{14.183333333333334, 25}, {14.5, 27}, {14.883333333333333, 29}, {16., 32}, {18.53333333333333, 34}, {18.5333…	{{{0.1999999999999993, 2}, {1.1833333333333336, 4}, {1.8833333333333329, 6}, {4.283333333333333, 9}, {5.233333333333333, 10}, {6.316666666666666, 12}, {7.916666666666667, 14}, {8.95, 15}, {8.95, 16}, {9.533333333333333, 19}, {10.1, 20}, {10.866666666666667, 22}, {11.4, 23}, {11.4, 24}}, {{12.866666666666667, 26}, {15.216666666666667, 28}, {15.633333333333333, 30}, {16.95, 32}, {16.95, 33}, {18.31…	{{"New York Knicks", "Orlando Magic"}, {97, 90}, {"2002", "03"}}
{{{0.5833333333333339, 2}, {1.3666666666666671, 4}, {2.333333333333334, 6}, {3.25, 8}, {4.416666666666667, 9}, {5.166666666666667, 10}, {5.166666666666667, 11}, {6.95, 13}, {6.95, 14}, {7.45, 16}, {7.983333333333333, 18}, {9.35, 20}, {10.633333333333333, 21}, {10.633333333333333, 22}, {11.183333333333334, 23}, {11.183333333333334, 24}, {11.883333333333333, 26}}, {{14.433333333333334, 28}, {15.333…	{{{1., 3}, {1.583333333333334, 4}, {3.5166666666666675, 6}, {4.883333333333334, 8}, {6.6, 10}, {7.733333333333333, 12}, {9.083333333333334, 14}, {10.333333333333334, 16}, {11.533333333333333, 17}, {12., 19}}, {{12.866666666666667, 21}, {14.75, 23}, {16.416666666666668, 25}, {16.416666666666668, 26}, {16.95, 28}, {20.8, 30}, {22.9, 32}}, {{25.433333333333334, 34}, {26.7, 36}, {27.8, 37}, {27.8, 38…	{{"Toronto Raptors", "Philadelphia 76ers"}, {70, 72}, {"2002", "03"}}
{{{0.3000000000000007, 3}, {4.166666666666667, 5}, {4.733333333333333, 7}, {5.283333333333333, 10}, {5.733333333333333, 12}, {6.483333333333333, 13}, {6.483333333333333, 14}, {8.433333333333334, 16}, {9.933333333333334, 18}, {10.616666666666667, 20}, {11.8, 22}}, {{14.016666666666667, 24}, {14.366666666666667, 26}, {14.966666666666667, 28}, {16.416666666666668, 30}, {17.483333333333334, 32}, {18.…	{{{0.5833333333333339, 2}, {1.75, 5}, {2.4333333333333336, 7}, {3.333333333333334, 9}, {3.75, 11}, {6.1, 12}, {7.383333333333333, 15}, {7.95, 17}, {9.083333333333334, 20}, {11.433333333333334, 21}, {11.433333333333334, 22}}, {{12.383333333333333, 23}, {13.05, 25}, {13.766666666666667, 27}, {14.683333333333334, 29}, {15.2, 31}, {17.133333333333333, 33}, {17.733333333333334, 35}, {18., 37}, {18.633…	{{"Dallas", "Washington Wizards"}, {103, 110}, {"2002", "03"}}
{{{0.6333333333333329, 2}, {1.5166666666666675, 4}, {3.383333333333333, 6}, {5.383333333333333, 7}, {10.483333333333334, 9}, {11.333333333333334, 12}, {11.983333333333333, 14}}, {{12.2, 16}, {12.8, 19}, {13.316666666666666, 22}, {13.7, 24}, {16.2, 26}, {17.316666666666666, 29}, {18.666666666666668, 32}, {19.883333333333333, 35}, {20.516666666666666, 37}, {21.45, 39}, {21.483333333333334, 40}, {21…	{{{2.133333333333333, 2}, {2.5500000000000007, 3}, {2.5500000000000007, 4}, {3.7666666666666675, 6}, {4.533333333333333, 8}, {5.1, 10}, {5.916666666666667, 12}, {6.316666666666666, 14}, {7.133333333333333, 16}, {8.916666666666666, 18}, {9.55, 20}, {10.1, 22}, {10.9, 25}}, {{12.566666666666666, 28}, {12.966666666666667, 31}, {14.7, 33}, {16.416666666666668, 36}, {16.816666666666666, 37}, {16.81666…	{{"Milwaukee Bucks", "Atlanta Hawks"}, {100, 92}, {"2002", "04"}}
{{{0.8166666666666664, 2}, {1.4333333333333336, 4}, {1.833333333333334, 6}, {2.4000000000000004, 7}, {2.4000000000000004, 8}, {3.8166666666666664, 10}, {5.066666666666666, 12}, {5.733333333333333, 14}, {6.2, 16}, {6.7, 17}, {6.7, 18}, {7.066666666666666, 20}, {8.483333333333334, 22}, {9.9, 23}, {10.966666666666667, 25}}, {{12.9, 27}, {13.55, 29}, {14.083333333333334, 31}, {14.7, 33}, {15.51666666…	{{{1.0666666666666664, 2}, {1.5666666666666664, 4}, {2.8166666666666664, 6}, {3.383333333333333, 8}, {4.35, 10}, {5.983333333333333, 12}, {6.45, 14}, {7.416666666666667, 15}, {8., 17}, {8.866666666666667, 18}, {10.383333333333333, 19}, {10.383333333333333, 20}, {11.266666666666667, 22}, {11.583333333333334, 23}, {11.583333333333334, 24}}, {{12.3, 27}, {13.2, 28}, {13.2, 29}, {13.816666666666666, …	{{"Phoenix Suns", "Cleveland Cavaliers"}, {101, 96}, {"2002", "04"}}
{{{0.31666666666666643, 2}, {0.31666666666666643, 3}, {0.8000000000000007, 5}, {4.7, 7}, {5.2, 10}, {6.133333333333333, 12}, {6.566666666666666, 14}, {6.983333333333333, 16}, {6.983333333333333, 17}, {7.35, 18}, {7.35, 19}, {7.916666666666667, 21}, {8.583333333333334, 23}}, {{14.466666666666667, 24}, {15.05, 25}, {15.05, 26}, {17.816666666666666, 28}, {18.85, 29}, {18.85, 30}, {20.46666666666667,…	{{{2.25, 2}, {2.8166666666666664, 4}, {3.3000000000000007, 6}, {3.9499999999999993, 8}, {3.9499999999999993, 9}, {4.35, 10}, {4.35, 11}, {4.95, 13}, {5.783333333333333, 15}, {6.283333333333333, 17}, {7.233333333333333, 19}, {7.75, 21}, {8.916666666666666, 23}, {9.666666666666666, 25}, {11.033333333333333, 27}}, {{12.8, 29}, {13.383333333333333, 30}, {14.066666666666666, 32}, {16.85, 34}, {18.1666…	{{"Utah", "Denver"}, {98, 90}, {"2002", "04"}}
{{{1.25, 2}, {2.0666666666666664, 4}, {2.4333333333333336, 7}, {3.1999999999999993, 9}, {3.883333333333333, 11}, {4.85, 13}, {5.2, 15}, {6.483333333333333, 17}, {7.1, 18}, {7.1, 19}, {7.483333333333333, 22}, {8.016666666666666, 25}, {9.366666666666667, 28}, {11.1, 30}, {11.8, 33}}, {{12.616666666666667, 35}, {13.383333333333333, 37}, {16.53333333333333, 39}, {17.166666666666668, 41}, {17.88333333…	{{{0.6333333333333329, 2}, {1.6999999999999993, 4}, {2.8166666666666664, 6}, {4.166666666666667, 8}, {4.533333333333333, 10}, {4.533333333333333, 11}, {4.6, 13}, {5.1, 14}, {5.5, 16}, {5.783333333333333, 18}, {6.816666666666666, 20}, {7.216666666666667, 22}, {8.666666666666666, 25}, {9.066666666666666, 27}, {10.783333333333333, 30}, {11.95, 31}, {11.95, 32}}, {{12.316666666666666, 34}, {12.966666…	{{"Portland Trail Blazers", "Golden State Warriors"}, {107, 91}, {"2002", "04"}}
{{{0.5, 2}, {1.25, 4}, {1.9000000000000004, 6}, {3.4499999999999993, 8}, {4.133333333333333, 10}, {4.783333333333333, 12}, {5.25, 13}, {5.25, 14}, {5.5, 16}, {7.166666666666667, 18}, {7.566666666666666, 20}, {7.633333333333334, 22}, {8.583333333333334, 24}, {9.75, 25}, {9.75, 26}, {10.633333333333333, 29}, {11.966666666666667, 31}}, {{12.433333333333334, 33}, {14.15, 34}, {14.15, 35}, {15.3, 37},…	{{{0.8333333333333339, 2}, {2.1500000000000004, 4}, {2.6999999999999993, 6}, {3.1833333333333336, 8}, {3.75, 10}, {5.85, 12}, {6.383333333333333, 14}, {6.916666666666667, 15}, {6.916666666666667, 16}, {7.45, 18}, {8.166666666666666, 21}, {8.9, 23}, {9.45, 25}, {10.366666666666667, 27}, {11.1, 28}}, {{12.7, 29}, {12.833333333333334, 31}, {13.25, 33}, {13.766666666666667, 35}, {15., 37}, {16.033333…	{{"Seattle SuperSonics", "Houston"}, {100, 98}, {"2002", "04"}}
{{{0.9000000000000004, 3}, {1.2166666666666668, 5}, {1.833333333333334, 7}, {2.25, 9}, {3.5166666666666675, 11}, {3.833333333333334, 13}, {3.833333333333334, 14}, {4.383333333333333, 16}, {4.983333333333333, 18}, {5.216666666666667, 19}, {5.216666666666667, 20}, {7.033333333333333, 22}, {7.783333333333333, 25}, {8.3, 27}, {9.316666666666666, 28}, {9.95, 30}, {10.666666666666666, 32}, {11.95, 33}}…	{{{0.5, 3}, {1.583333333333334, 4}, {1.583333333333334, 5}, {2.8166666666666664, 7}, {4.6, 10}, {6.133333333333333, 12}, {7.35, 14}, {8.15, 17}, {8.666666666666666, 19}, {9.683333333333334, 20}, {9.683333333333334, 21}, {10.35, 22}, {10.966666666666667, 24}}, {{12.25, 25}, {12.25, 26}, {13.8, 27}, {13.8, 28}, {14.316666666666666, 31}, {14.966666666666667, 34}, {15.466666666666667, 36}, {15.95, 37…	{{"Boston Celtics", "Indiana Pacers"}, {94, 105}, {"2002", "04"}}
{{{0.36666666666666714, 2}, {1.4000000000000004, 4}, {1.6833333333333336, 6}, {2.616666666666667, 8}, {3., 10}, {3., 11}, {3.966666666666667, 13}, {3.966666666666667, 14}, {5.783333333333333, 15}, {5.783333333333333, 16}, {8.483333333333334, 18}, {9.166666666666666, 20}, {9.816666666666666, 22}, {10.116666666666667, 24}, {10.5, 25}, {10.5, 26}}, {{12.633333333333333, 27}, {13.15, 30}, {13.9333333…	{{{1.9666666666666668, 2}, {2.4000000000000004, 4}, {5.5, 5}, {5.5, 6}, {6.283333333333333, 9}, {6.6, 10}, {7., 13}, {7.6, 14}, {7.6, 15}, {7.85, 16}, {8.216666666666667, 17}, {8.216666666666667, 18}, {9.466666666666667, 21}, {11.183333333333334, 23}, {11.716666666666667, 25}}, {{12.266666666666667, 27}, {13., 29}, {13.616666666666667, 31}, {15.683333333333334, 33}, {17.166666666666668, 34}, {17.…	{{"Detroit Pistons", "Miami Heat"}, {87, 90}, {"2002", "04"}}
{{{0.3000000000000007, 2}, {1.1333333333333329, 5}, {1.7166666666666668, 7}, {2.1833333333333336, 9}, {2.716666666666667, 11}, {3.133333333333333, 13}, {3.4499999999999993, 14}, {3.4499999999999993, 15}, {4.533333333333333, 16}, {4.533333333333333, 17}, {4.916666666666667, 19}, {5.883333333333334, 21}, {6.95, 23}, {7.666666666666667, 26}, {8.616666666666667, 28}, {9.6, 29}, {9.6, 30}, {11.4, 32}}…	{{{0.6999999999999993, 2}, {1.4333333333333336, 4}, {2.4499999999999993, 5}, {2.4499999999999993, 6}, {2.866666666666667, 7}, {2.866666666666667, 8}, {3.583333333333334, 10}, {4.2, 12}, {4.75, 14}, {5.566666666666666, 16}, {7.416666666666667, 17}, {8.35, 19}, {9.866666666666667, 20}, {9.866666666666667, 21}, {11.066666666666666, 23}}, {{13.316666666666666, 25}, {14.133333333333333, 27}, {14.13333…	{{"Charlotte Hornets", "New York Knicks"}, {91, 85}, {"2002", "04"}}
{{{1.7666666666666675, 2}, {2.333333333333334, 4}, {2.716666666666667, 7}, {3.25, 9}, {4.216666666666667, 10}, {4.216666666666667, 11}, {4.633333333333334, 12}, {4.633333333333334, 13}, {4.883333333333334, 15}, {6.783333333333333, 17}, {9.433333333333334, 19}, {10.233333333333334, 21}, {10.233333333333334, 22}, {11.333333333333334, 24}}, {{13.25, 26}, {13.7, 28}, {14.883333333333333, 29}, {14.883…	{{{0.25, 2}, {0.6333333333333329, 4}, {1.5666666666666664, 6}, {1.5666666666666664, 7}, {2.0666666666666664, 10}, {5.2, 11}, {5.533333333333333, 14}, {5.916666666666667, 16}, {6.533333333333333, 18}, {7.1, 20}, {7.6, 22}, {8.1, 25}, {8.5, 27}, {9.95, 29}, {10.883333333333333, 31}, {11.466666666666667, 34}, {11.983333333333333, 37}}, {{12.866666666666667, 39}, {14.45, 40}, {14.45, 41}, {15.1333333…	{{"Los Angeles Lakers", "Washington Wizards"}, {93, 113}, {"2002", "04"}}
{{{1.9499999999999993, 2}, {3.6500000000000004, 4}, {4.25, 6}, {4.733333333333333, 8}, {5.1, 10}, {6.316666666666666, 12}, {6.85, 13}, {7.283333333333333, 15}, {10.683333333333334, 16}, {10.683333333333334, 17}, {11.983333333333333, 20}}, {{12.633333333333333, 22}, {13.133333333333333, 24}, {13.683333333333334, 25}, {13.75, 27}, {14.7, 29}, {15.066666666666666, 31}, {15.816666666666666, 33}, {20.…	{{{2.7666666666666675, 2}, {3.083333333333334, 4}, {3.9333333333333336, 6}, {4.883333333333334, 8}, {5.383333333333333, 11}, {5.916666666666667, 12}, {5.916666666666667, 13}, {6.566666666666666, 15}, {7.883333333333334, 17}, {8.433333333333334, 19}, {8.916666666666666, 22}, {9.6, 24}, {10.933333333333334, 26}, {11.6, 28}}, {{12.266666666666667, 30}, {13.45, 32}, {14.066666666666666, 34}, {14.0666…	{{"Sacramento Kings", "Memphis"}, {83, 107}, {"2002", "04"}}
{{{1.5666666666666664, 2}, {2.5, 5}, {2.966666666666667, 7}, {4.1, 9}, {4.883333333333334, 11}, {5.916666666666667, 13}, {6.566666666666666, 16}, {8.516666666666666, 17}, {8.666666666666666, 20}, {9.233333333333334, 21}, {10.366666666666667, 23}, {10.716666666666667, 25}, {11.766666666666667, 26}}, {{12.95, 27}, {15.683333333333334, 28}, {16.133333333333333, 30}, {17.2, 31}, {17.2, 32}, {17.85, 3…	{{{0.9666666666666668, 2}, {1.8166666666666664, 3}, {1.8166666666666664, 4}, {2.25, 6}, {3.1999999999999993, 7}, {3.1999999999999993, 8}, {3.4499999999999993, 10}, {5.316666666666666, 12}, {6.283333333333333, 14}, {6.983333333333333, 16}, {7.166666666666667, 18}, {8.9, 19}, {9.416666666666666, 21}, {10.016666666666666, 23}}, {{13.2, 25}, {14.083333333333334, 27}, {16.483333333333334, 29}, {18.75,…	{{"Miami Heat", "Charlotte Hornets"}, {97, 90}, {"2002", "04"}}
{{{0.8166666666666664, 2}, {1.3833333333333329, 4}, {3.0166666666666675, 7}, {4.783333333333333, 9}, {6.633333333333334, 11}, {8.4, 13}, {11.15, 15}, {11.583333333333334, 16}}, {{12.216666666666667, 18}, {13.5, 20}, {14.183333333333334, 22}, {14.9, 24}, {15.683333333333334, 26}, {17.35, 27}, {18.1, 29}, {19.85, 31}, {20.95, 33}, {21.46666666666667, 35}, {22.05, 37}, {23., 39}, {23.566666666666666…	{{{0.1999999999999993, 2}, {0.5166666666666675, 4}, {1.1500000000000004, 6}, {2.116666666666667, 8}, {2.5666666666666664, 10}, {3.3166666666666664, 11}, {4.033333333333333, 14}, {4.45, 16}, {4.983333333333333, 18}, {5.35, 20}, {5.35, 21}, {5.983333333333333, 23}, {6.916666666666667, 25}, {7.316666666666666, 27}, {8.7, 29}, {9.75, 31}, {10.216666666666667, 33}, {11., 35}, {11.316666666666666, 37}}…	{{"Sacramento Kings", "Detroit Pistons"}, {86, 107}, {"2002", "04"}}
{{{0.6166666666666671, 2}, {1.9000000000000004, 5}, {2.466666666666667, 7}, {2.966666666666667, 9}, {4.35, 10}, {4.35, 11}, {6.233333333333333, 12}, {6.483333333333333, 14}, {6.85, 16}, {7.5, 18}, {8.466666666666667, 19}, {8.466666666666667, 20}, {8.85, 22}, {8.85, 23}, {9.45, 25}, {10.433333333333334, 28}, {10.933333333333334, 30}, {11.366666666666667, 31}, {12., 34}}, {{14.2, 36}, {14.75, 38}, …	{{{0.25, 2}, {0.9499999999999993, 4}, {1.5666666666666664, 6}, {2.8000000000000007, 8}, {4.6, 10}, {4.983333333333333, 12}, {5.6, 14}, {5.983333333333333, 16}, {11.583333333333334, 18}}, {{12.7, 20}, {13.316666666666666, 21}, {13.866666666666667, 22}, {17.35, 24}, {18.25, 26}, {19.316666666666666, 29}, {20.983333333333334, 30}, {20.983333333333334, 31}, {21.55, 33}, {22.133333333333333, 34}, {22.…	{{"Washington Wizards", "Milwaukee Bucks"}, {105, 90}, {"2002", "04"}}
{{{1.5166666666666675, 2}, {1.9333333333333336, 4}, {3.3000000000000007, 7}, {4.883333333333334, 9}, {6.233333333333333, 10}, {6.233333333333333, 11}, {6.85, 13}, {7.633333333333334, 15}, {8.3, 17}, {9.416666666666666, 19}, {9.983333333333334, 21}}, {{12.383333333333333, 23}, {12.95, 24}, {12.95, 25}, {14.9, 27}, {15.433333333333334, 29}, {16.85, 32}, {18.233333333333334, 35}, {19.633333333333333…	{{{4.316666666666666, 2}, {4.666666666666667, 5}, {5.983333333333333, 7}, {7.35, 8}, {7.35, 9}, {8.05, 11}, {8.666666666666666, 13}, {9.2, 14}, {10.416666666666666, 16}, {11.616666666666667, 18}}, {{13.266666666666667, 20}, {16.633333333333333, 22}, {17.066666666666666, 24}, {17.816666666666666, 27}, {18.483333333333334, 30}, {19., 32}, {19.383333333333333, 34}, {20.483333333333334, 36}, {21.2166…	{{"Memphis", "Minnesota"}, {92, 81}, {"2002", "04"}}
{{{0.31666666666666643, 2}, {0.6333333333333329, 4}, {1.0666666666666664, 6}, {1.6333333333333329, 8}, {2.25, 10}, {4.5, 12}, {5.416666666666667, 14}, {5.733333333333333, 16}, {5.916666666666667, 19}, {6.5, 21}, {7.033333333333333, 23}, {7.95, 26}, {9.016666666666666, 27}, {9.016666666666666, 28}, {10.033333333333333, 29}, {11.216666666666667, 31}, {11.883333333333333, 33}}, {{13.75, 35}, {14.65,…	{{{2.0166666666666675, 2}, {2.6999999999999993, 4}, {2.6999999999999993, 5}, {4.166666666666667, 7}, {6.283333333333333, 10}, {6.75, 12}, {7.316666666666666, 13}, {8.65, 15}, {9.283333333333333, 17}, {10.383333333333333, 19}, {10.8, 21}}, {{12.766666666666667, 23}, {15.133333333333333, 25}, {16.95, 26}, {17.916666666666668, 27}, {17.916666666666668, 28}, {18.45, 30}, {18.816666666666666, 32}, {20…	{{"Los Angeles Lakers", "New Jersey Nets"}, {94, 92}, {"2002", "04"}}
{{{0.7166666666666668, 2}, {2.9499999999999993, 4}, {4.75, 6}, {6.133333333333333, 7}, {6.133333333333333, 8}, {7.283333333333333, 11}, {8.466666666666667, 13}, {8.85, 15}, {10.75, 18}}, {{12.216666666666667, 20}, {13.516666666666667, 22}, {13.516666666666667, 23}, {14.383333333333333, 25}, {16.566666666666666, 26}, {19.1, 28}, {19.45, 29}, {19.45, 30}, {20.28333333333333, 32}, {21.06666666666666…	{{{1., 2}, {3.1999999999999993, 4}, {3.6833333333333336, 6}, {4.416666666666667, 9}, {5.6, 11}, {6.416666666666667, 13}, {8.05, 15}, {9.333333333333334, 17}, {11.333333333333334, 19}, {11.983333333333333, 22}}, {{12.516666666666667, 24}, {13.3, 26}, {13.766666666666667, 27}, {13.766666666666667, 28}, {14.766666666666667, 30}, {15.433333333333334, 32}, {16.28333333333333, 34}, {17.28333333333333, …	{{"Phoenix Suns", "Philadelphia 76ers"}, {89, 83}, {"2002", "04"}}
{{{1.4499999999999993, 2}, {2.5166666666666675, 4}, {3.9000000000000004, 6}, {5.883333333333334, 8}, {6.383333333333333, 10}, {6.95, 12}, {7.7, 14}, {9.666666666666666, 16}, {11.133333333333333, 18}, {11.483333333333334, 20}}, {{12.4, 22}, {12.4, 23}, {12.9, 25}, {13.366666666666667, 27}, {14.066666666666666, 28}, {14.566666666666666, 30}, {15.55, 32}, {18.45, 33}, {19.633333333333333, 35}, {20.2…	{{{0.1999999999999993, 2}, {1.0500000000000007, 4}, {2.133333333333333, 6}, {2.883333333333333, 8}, {3.1833333333333336, 10}, {3.616666666666667, 12}, {4.316666666666666, 14}, {6.7, 16}, {8.483333333333334, 18}, {9.25, 20}, {9.95, 21}, {9.95, 22}, {10.666666666666666, 24}, {11.7, 26}}, {{12.583333333333334, 28}, {13.716666666666667, 30}, {14.333333333333334, 32}, {14.816666666666666, 34}, {16.033…	{{"Seattle SuperSonics", "San Antonio"}, {90, 88}, {"2002", "04"}}
{{{0.6999999999999993, 2}, {0.6999999999999993, 3}, {1.1999999999999993, 5}, {3.616666666666667, 6}, {3.616666666666667, 7}, {4.45, 9}, {7.416666666666667, 11}, {8.266666666666666, 13}, {8.95, 15}, {9.483333333333334, 17}, {10.15, 19}, {11.583333333333334, 22}}, {{13.5, 24}, {14.7, 26}, {14.7, 27}, {16.21666666666667, 29}, {19.733333333333334, 31}, {20.5, 33}, {21.1, 35}, {21.983333333333334, 36}…	{{{2.1999999999999993, 2}, {3.133333333333333, 4}, {4.283333333333333, 6}, {8.616666666666667, 8}, {8.616666666666667, 9}}, {{12.566666666666666, 10}, {13.133333333333333, 11}, {13.816666666666666, 13}, {15.383333333333333, 15}, {15.833333333333334, 17}, {18.2, 19}, {18.816666666666666, 22}, {19.566666666666666, 24}, {19.566666666666666, 25}, {21.433333333333334, 27}, {22.15, 28}, {22.46666666666…	{{"Los Angeles Clippers", "Utah"}, {99, 87}, {"2002", "04"}}
{{{1.1166666666666671, 1}, {1.1166666666666671, 2}, {2.4499999999999993, 4}, {3.383333333333333, 6}, {3.8000000000000007, 8}, {5.35, 9}, {5.75, 12}, {6.666666666666667, 14}, {7.1, 16}, {7.1, 17}, {7.416666666666667, 19}, {7.983333333333333, 21}, {8.466666666666667, 23}, {8.933333333333334, 25}, {9.516666666666666, 27}, {10.233333333333334, 29}, {10.75, 31}, {10.966666666666667, 32}, {10.966666666…	{{{0.5833333333333339, 2}, {1.333333333333334, 4}, {1.9333333333333336, 6}, {2.966666666666667, 7}, {2.966666666666667, 8}, {3.5666666666666664, 10}, {4.033333333333333, 12}, {4.45, 14}, {4.916666666666667, 16}, {5.566666666666666, 18}, {5.566666666666666, 19}, {6.45, 21}, {6.85, 23}, {7.633333333333334, 24}, {7.633333333333334, 25}, {9.166666666666666, 27}, {9.9, 29}, {10.433333333333334, 31}}, …	{{"Chicago Bulls", "Toronto Raptors"}, {117, 104}, {"2002", "04"}}
{{{0.40000000000000036, 2}, {1.1999999999999993, 4}, {1.583333333333334, 6}, {1.9499999999999993, 8}, {2.633333333333333, 10}, {3.616666666666667, 12}, {4.6, 14}, {5.216666666666667, 16}, {7.733333333333333, 18}, {8.216666666666667, 20}, {9.2, 23}, {11.433333333333334, 24}, {11.433333333333334, 25}}, {{13.633333333333333, 27}, {14.8, 28}, {14.95, 30}, {15.566666666666666, 32}, {16.7, 35}, {17.066…	{{{0.9499999999999993, 2}, {4.816666666666666, 3}, {4.816666666666666, 4}, {5.566666666666666, 6}, {5.816666666666666, 8}, {6.216666666666667, 10}, {7.35, 12}, {8.483333333333334, 13}, {9.033333333333333, 15}, {10.216666666666667, 16}, {10.833333333333334, 19}, {11.7, 20}, {11.7, 21}}, {{13.05, 22}, {15.9, 24}, {16.416666666666668, 26}, {16.916666666666668, 28}, {18.066666666666666, 31}, {20.5333…	{{"Indiana Pacers", "Atlanta Hawks"}, {94, 94}, {"2002", "04"}}
{{{1.8833333333333329, 2}, {3.8166666666666664, 4}, {4.633333333333334, 6}, {5., 8}, {5.216666666666667, 10}, {5.783333333333333, 12}, {6.983333333333333, 14}, {7.633333333333334, 15}, {9.833333333333334, 17}, {11.333333333333334, 19}, {12., 21}}, {{13.933333333333334, 23}, {14.433333333333334, 25}, {14.933333333333334, 27}, {15.466666666666667, 29}, {17.7, 31}, {18.733333333333334, 33}, {19.3833…	{{{0.75, 2}, {1.1333333333333329, 3}, {1.1333333333333329, 4}, {1.5666666666666664, 6}, {2.25, 8}, {2.466666666666667, 10}, {3.366666666666667, 12}, {5.533333333333333, 14}, {6.383333333333333, 15}, {6.383333333333333, 16}, {7.883333333333334, 18}, {7.883333333333334, 19}, {8.283333333333333, 21}, {8.516666666666666, 23}, {8.516666666666666, 24}, {9.066666666666666, 26}, {11.633333333333333, 27}}…	{{"Los Angeles Clippers", "Dallas"}, {115, 90}, {"2002", "04"}}
{{{1.0500000000000007, 3}, {3.383333333333333, 5}, {4.35, 7}, {4.916666666666667, 10}, {5.45, 12}, {6.033333333333333, 14}, {7.1, 16}, {9.283333333333333, 17}, {9.483333333333334, 19}, {10.216666666666667, 21}}, {{12.816666666666666, 23}, {13.55, 25}, {14.25, 28}, {15.7, 29}, {16.383333333333333, 31}, {17.166666666666668, 33}, {17.85, 36}, {20.46666666666667, 38}, {20.96666666666667, 39}, {20.966…	{{{0.5833333333333339, 3}, {2.0166666666666675, 5}, {3.1833333333333336, 6}, {3.1833333333333336, 7}, {4.6, 9}, {5.733333333333333, 11}, {6.783333333333333, 13}, {7.45, 15}, {8.116666666666667, 17}, {9.033333333333333, 19}, {9.75, 21}, {10.5, 24}, {11.216666666666667, 27}}, {{12.366666666666667, 29}, {13.95, 32}, {14.516666666666667, 34}, {15.966666666666667, 36}, {17.5, 38}, {19.416666666666668,…	{{"Minnesota", "Denver"}, {88, 87}, {"2002", "04"}}
{{{0.7666666666666675, 2}, {1.6500000000000004, 4}, {2.25, 6}, {2.866666666666667, 8}, {3.6833333333333336, 10}, {4.066666666666666, 12}, {4.6, 15}, {5.166666666666667, 17}, {5.166666666666667, 18}, {9.233333333333334, 20}, {9.683333333333334, 23}, {11.1, 25}}, {{13.5, 27}, {14.55, 28}, {14.55, 29}, {15.683333333333334, 31}, {17.53333333333333, 34}, {19.6, 36}, {20.21666666666667, 38}, {21., 41},…	{{{0.5666666666666664, 2}, {1.1833333333333336, 4}, {2.4499999999999993, 6}, {3.1999999999999993, 8}, {3.1999999999999993, 9}, {4.85, 10}, {5.383333333333333, 12}, {6.1, 14}, {6.95, 16}, {7.7, 17}, {7.7, 18}, {8.2, 20}, {8.983333333333334, 22}, {9.466666666666667, 24}, {10.35, 26}, {11.3, 28}}, {{12.683333333333334, 30}, {13.266666666666667, 32}, {13.816666666666666, 34}, {14.716666666666667, 36}…	{{"San Antonio", "Houston"}, {78, 102}, {"2002", "04"}}
{{{2.5, 1}, {3.883333333333333, 4}, {4.2, 7}, {7.483333333333333, 9}, {8.083333333333334, 11}, {8.616666666666667, 13}, {9.35, 15}, {10., 17}, {11.1, 19}, {11.1, 20}, {11.5, 22}}, {{12.133333333333333, 24}, {12.866666666666667, 26}, {13.433333333333334, 28}, {14.5, 30}, {15.2, 32}, {16., 34}, {17.7, 35}, {17.7, 36}, {18.78333333333333, 38}, {19.316666666666666, 40}, {20.116666666666667, 42}, {20.…	{{{1.0666666666666664, 2}, {1.6833333333333336, 4}, {2.25, 6}, {3.5, 8}, {4.5, 10}, {6.666666666666667, 12}, {6.666666666666667, 13}, {7.233333333333333, 15}, {8.45, 17}, {9.083333333333334, 19}, {10.3, 20}, {10.966666666666667, 22}}, {{12.366666666666667, 23}, {12.366666666666667, 24}, {13.316666666666666, 26}, {13.816666666666666, 28}, {14.316666666666666, 30}, {14.933333333333334, 32}, {15.5, …	{{"Cleveland Cavaliers", "Orlando Magic"}, {105, 101}, {"2002", "04"}}
{{{0.6999999999999993, 2}, {1.2666666666666675, 4}, {2., 6}, {2.466666666666667, 7}, {2.466666666666667, 8}, {3.1833333333333336, 9}, {3.1833333333333336, 10}, {3.8000000000000007, 12}, {4.75, 14}, {5.133333333333333, 16}, {5.533333333333333, 18}, {5.983333333333333, 20}, {8.183333333333334, 22}, {10.3, 23}, {10.3, 24}}, {{13.9, 27}, {14.583333333333334, 29}, {16.066666666666666, 31}, {17.45, 32}…	{{{1.6833333333333336, 2}, {3.0166666666666675, 4}, {3.4333333333333336, 5}, {4.483333333333333, 7}, {7.983333333333333, 9}, {8.433333333333334, 10}, {8.433333333333334, 11}, {9.483333333333334, 13}, {10.5, 15}}, {{12.316666666666666, 17}, {13.5, 18}, {15.066666666666666, 20}, {15.8, 22}, {18.166666666666668, 24}, {21.2, 26}, {22.35, 27}, {22.666666666666664, 29}, {23.35, 31}, {23.916666666666664…	{{"New York Knicks", "Portland Trail Blazers"}, {88, 80}, {"2002", "04"}}
{{{1.8666666666666671, 3}, {2.8166666666666664, 5}, {3.1999999999999993, 7}, {4.75, 9}, {5.283333333333333, 11}, {6.283333333333333, 12}, {6.85, 14}, {7.733333333333333, 17}, {9., 20}, {10.266666666666666, 21}, {11.983333333333333, 23}}, {{12.4, 25}, {12.4, 26}, {13.25, 28}, {15.683333333333334, 31}, {16.2, 33}, {16.733333333333334, 35}, {20.166666666666664, 37}, {23., 39}}, {{24.633333333333333,…	{{{1.1833333333333336, 2}, {2.5500000000000007, 5}, {4.6, 6}, {4.6, 7}, {5.566666666666666, 9}, {6.533333333333333, 11}, {9.333333333333334, 12}, {9.333333333333334, 13}, {9.933333333333334, 15}, {10.55, 17}}, {{13.566666666666666, 19}, {14.516666666666667, 21}, {16.483333333333334, 23}, {19.416666666666668, 25}, {19.95, 27}, {21.75, 29}, {23.266666666666666, 30}, {23.266666666666666, 31}, {23.81…	{{"Los Angeles Lakers", "Boston Celtics"}, {99, 81}, {"2002", "04"}}
{{{0.4499999999999993, 2}, {0.8166666666666664, 4}, {2.883333333333333, 6}, {4.5, 8}, {6.033333333333333, 10}, {6.95, 12}, {7.5, 14}, {8.016666666666666, 17}, {8.4, 19}, {9.866666666666667, 21}, {11.1, 23}}, {{12.266666666666667, 25}, {12.266666666666667, 26}, {12.75, 27}, {12.75, 28}, {14., 30}, {15.45, 32}, {15.95, 34}, {16.666666666666668, 36}, {16.983333333333334, 37}, {16.983333333333334, 38…	{{{1.1500000000000004, 2}, {1.75, 4}, {4.166666666666667, 6}, {4.983333333333333, 7}, {5.45, 9}, {6.733333333333333, 11}, {6.733333333333333, 12}, {7.216666666666667, 14}, {7.666666666666667, 16}, {8.55, 18}}, {{13.583333333333334, 20}, {16.316666666666666, 23}, {16.816666666666666, 24}, {16.816666666666666, 25}, {17.25, 27}, {17.916666666666668, 29}, {19.53333333333333, 31}, {20.316666666666666,…	{{"Washington Wizards", "Charlotte Hornets"}, {97, 91}, {"2002", "04"}}
{{{0.1999999999999993, 2}, {0.6333333333333329, 4}, {0.6333333333333329, 5}, {1.1166666666666671, 7}, {2.216666666666667, 9}, {3.366666666666667, 10}, {3.366666666666667, 11}, {3.5666666666666664, 13}, {3.966666666666667, 15}, {4.483333333333333, 17}, {5.316666666666666, 19}, {5.916666666666667, 21}, {7.633333333333334, 22}, {8.85, 24}, {9.366666666666667, 25}, {9.95, 26}, {9.95, 27}, {10.6166666…	{{{0.8333333333333339, 2}, {1.3166666666666664, 4}, {1.9333333333333336, 6}, {2.5666666666666664, 8}, {4.25, 9}, {6.666666666666667, 11}, {7.883333333333334, 13}, {8.433333333333334, 15}, {9.05, 16}, {9.05, 17}, {9.7, 19}, {10.183333333333334, 20}, {10.3, 22}, {10.916666666666666, 24}, {11.666666666666666, 25}, {11.666666666666666, 26}}, {{12.333333333333334, 27}, {12.333333333333334, 28}, {12.86…	{{"Toronto Raptors", "Chicago Bulls"}, {96, 98}, {"2002", "04"}}
{{{10.083333333333334, 2}, {10.333333333333334, 4}, {11., 6}, {11.966666666666667, 8}}, {{12.4, 10}, {12.8, 12}, {14.833333333333334, 14}, {15.5, 16}, {16.916666666666668, 18}, {17.45, 19}, {17.45, 20}, {17.95, 22}, {17.95, 23}, {18.483333333333334, 26}, {19.066666666666666, 29}, {19.85, 32}, {20.583333333333336, 34}, {21.6, 36}, {22.21666666666667, 38}, {22.616666666666667, 40}, {23.066666666666…	{{{9.75, 2}, {10.733333333333334, 3}, {11.616666666666667, 5}, {11.616666666666667, 6}}, {{13.25, 8}, {13.883333333333333, 10}, {14.5, 11}, {15.333333333333334, 13}, {15.9, 15}, {17.35, 17}, {18.166666666666668, 19}, {18.816666666666666, 20}, {18.85, 21}, {18.85, 22}, {20.2, 24}, {20.816666666666666, 26}, {21.1, 27}, {21.433333333333334, 28}, {21.433333333333334, 29}, {23.233333333333334, 31}, {2…	{{"Denver", "Golden State Warriors"}, {88, 90}, {"2002", "04"}}
{{{0.6166666666666671, 2}, {2.383333333333333, 4}, {2.883333333333333, 6}, {4.033333333333333, 8}, {4.5, 10}, {5.1, 12}, {5.733333333333333, 14}, {6.316666666666666, 17}, {7.783333333333333, 18}, {8.45, 20}, {9., 21}, {9., 22}, {9.75, 24}, {10.333333333333334, 26}, {10.933333333333334, 27}}, {{12.383333333333333, 29}, {13.266666666666667, 31}, {13.266666666666667, 32}, {13.8, 35}, {14.56666666666…	{{{0.8166666666666664, 2}, {1.2666666666666675, 4}, {1.6333333333333329, 6}, {3.866666666666667, 7}, {4.25, 9}, {5.35, 11}, {6.666666666666667, 13}, {8.85, 15}, {9.45, 17}, {10.083333333333334, 20}, {11.95, 22}}, {{12.8, 24}, {15., 26}, {15.5, 29}, {16.2, 31}, {16.883333333333333, 33}, {17.566666666666666, 36}, {19.316666666666666, 37}, {19.316666666666666, 38}, {20.03333333333333, 40}, {23.55, 4…	{{"Phoenix Suns", "Indiana Pacers"}, {97, 87}, {"2002", "04"}}
{{{0.5666666666666664, 3}, {2.0666666666666664, 5}, {2.75, 7}, {3.6999999999999993, 9}, {7.133333333333333, 11}, {9.116666666666667, 12}, {9.45, 14}, {12., 16}}, {{12.316666666666666, 18}, {12.816666666666666, 20}, {13.866666666666667, 22}, {14.45, 25}, {15.016666666666667, 26}, {15.016666666666667, 27}, {15.95, 30}, {16.53333333333333, 32}, {17.883333333333333, 34}, {18.383333333333333, 36}, {19…	{{{1.0166666666666675, 2}, {1.8833333333333329, 5}, {2.5666666666666664, 7}, {2.966666666666667, 9}, {3.966666666666667, 11}, {4.783333333333333, 13}, {5.133333333333333, 15}, {5.85, 17}, {7.533333333333333, 19}, {8.2, 21}, {9.816666666666666, 23}, {10.183333333333334, 25}, {11.183333333333334, 27}}, {{12.566666666666666, 30}, {13.583333333333334, 32}, {13.583333333333334, 33}, {15.31666666666666…	{{"Milwaukee Bucks", "Miami Heat"}, {102, 97}, {"2002", "04"}}
{{{0.21666666666666679, 2}, {1.1333333333333329, 4}, {1.6833333333333336, 6}, {2.3000000000000007, 9}, {4.383333333333333, 11}, {5.1, 14}, {6.383333333333333, 16}, {7.6, 18}, {8.1, 19}, {8.1, 20}, {10., 22}, {10.866666666666667, 24}, {11.35, 27}}, {{13.266666666666667, 29}, {14.116666666666667, 31}, {15.616666666666667, 33}, {16.35, 35}, {16.95, 36}, {17.7, 37}, {17.7, 38}, {19.133333333333333, 4…	{{{0.8833333333333329, 2}, {1.4333333333333336, 4}, {4.666666666666667, 6}, {5.35, 7}, {7.883333333333334, 8}, {8.233333333333334, 10}, {9.25, 12}, {9.683333333333334, 14}, {11.133333333333333, 16}, {11.7, 19}}, {{13.15, 22}, {13.8, 24}, {15.25, 26}, {16.633333333333333, 27}, {17.483333333333334, 29}, {18.483333333333334, 32}, {19.85, 33}, {19.85, 34}, {23.083333333333336, 35}, {23.08333333333333…	{{"Orlando Magic", "New Jersey Nets"}, {110, 85}, {"2002", "04"}}
{{{0.8833333333333329, 2}, {1.4499999999999993, 4}, {2.1833333333333336, 6}, {3.9499999999999993, 8}, {4.566666666666666, 10}, {5.25, 12}, {6.216666666666667, 14}}, {{13.133333333333333, 15}, {13.133333333333333, 16}, {13.816666666666666, 18}, {14.45, 20}, {15., 22}, {15.7, 24}, {16.21666666666667, 26}, {17.95, 28}, {17.95, 29}, {19.133333333333333, 30}, {19.133333333333333, 31}, {19.7, 33}, {20.…	{{{2.966666666666667, 3}, {3.5, 5}, {5.6, 7}, {6.95, 8}, {6.95, 9}, {7.283333333333333, 10}, {7.733333333333333, 13}, {8.5, 16}, {8.933333333333334, 18}, {9.983333333333334, 19}, {10.333333333333334, 21}}, {{12.716666666666667, 23}, {15.366666666666667, 24}, {15.366666666666667, 25}, {16.53333333333333, 27}, {17.75, 28}, {17.75, 29}, {18.28333333333333, 31}, {18.883333333333333, 33}, {20.96666666…	{{"Detroit Pistons", "Philadelphia 76ers"}, {88, 92}, {"2002", "04"}}
{{{0.9333333333333336, 1}, {0.9333333333333336, 2}, {2.5666666666666664, 4}, {3.216666666666667, 6}, {5.283333333333333, 8}, {6.233333333333333, 10}, {7.133333333333333, 12}, {7.666666666666667, 14}, {8.25, 16}, {8.966666666666667, 18}, {9.983333333333334, 20}, {10.966666666666667, 22}, {11.366666666666667, 24}, {11.366666666666667, 25}, {12., 27}}, {{14.116666666666667, 29}, {14.833333333333334,…	{{{1.3166666666666664, 3}, {2.833333333333334, 5}, {3.5666666666666664, 7}, {5.7, 9}, {6.666666666666667, 11}, {8.5, 12}, {9.583333333333334, 14}, {10.716666666666667, 16}, {11.65, 18}}, {{12.25, 20}, {12.683333333333334, 22}, {13.316666666666666, 24}, {13.816666666666666, 25}, {13.816666666666666, 26}, {14.383333333333333, 28}, {16.21666666666667, 30}, {16.85, 32}, {17.21666666666667, 34}, {19.5…	{{"New York Knicks", "Seattle SuperSonics"}, {83, 86}, {"2002", "04"}}
{{{0.4499999999999993, 2}, {1.4499999999999993, 4}, {2.5, 5}, {2.5, 6}, {4.733333333333333, 8}, {4.733333333333333, 9}, {5.7, 11}, {7.25, 12}, {7.566666666666666, 14}, {8.15, 16}, {8.733333333333334, 18}}, {{13.8, 21}, {14.433333333333334, 23}, {15.133333333333333, 26}, {17.2, 27}, {17.2, 28}, {17.7, 30}, {18.483333333333334, 32}, {18.85, 33}, {18.85, 34}, {19.35, 35}, {19.916666666666668, 37}, {…	{{{0.25, 2}, {0.6999999999999993, 4}, {2.1999999999999993, 6}, {2.6833333333333336, 8}, {3.1999999999999993, 10}, {3.6500000000000004, 12}, {3.883333333333333, 13}, {3.883333333333333, 14}, {4.95, 16}, {5.283333333333333, 18}, {5.95, 19}, {5.95, 20}, {7.066666666666666, 22}, {7.883333333333334, 24}, {8.45, 26}, {8.966666666666667, 27}, {8.966666666666667, 28}, {9.366666666666667, 30}, {9.81666666…	{{"Sacramento Kings", "Utah"}, {109, 117}, {"2002", "04"}}
{{{0.25, 2}, {0.6166666666666671, 4}, {1.6500000000000004, 7}, {3.216666666666667, 9}, {4., 11}, {4.533333333333333, 12}, {4.533333333333333, 13}, {5.283333333333333, 15}, {6.166666666666667, 16}, {6.783333333333333, 17}, {7.233333333333333, 19}, {8.033333333333333, 22}, {9., 24}, {9.683333333333334, 26}, {10.183333333333334, 28}, {11.916666666666666, 31}}, {{12.683333333333334, 33}, {13.83333333…	{{{0.8666666666666671, 2}, {2.383333333333333, 4}, {3.75, 6}, {4.35, 8}, {6.533333333333333, 10}, {8.8, 12}, {10.666666666666666, 14}, {11.7, 16}}, {{12.25, 18}, {14.566666666666666, 19}, {16.21666666666667, 21}, {16.7, 22}, {17.383333333333333, 24}, {18.53333333333333, 26}, {19.133333333333333, 27}, {19.133333333333333, 28}, {19.78333333333333, 30}, {21.183333333333334, 33}, {21.933333333333334,…	{{"Houston", "Memphis"}, {99, 81}, {"2002", "04"}}
{{{0.6166666666666671, 2}, {3.7666666666666675, 4}, {4.883333333333334, 5}, {5.95, 7}, {8.7, 9}, {9.216666666666667, 11}, {9.833333333333334, 13}, {11.516666666666667, 15}}, {{12.316666666666666, 17}, {13.016666666666667, 20}, {14.5, 22}, {15.016666666666667, 24}, {15.933333333333334, 26}, {16.566666666666666, 27}, {16.733333333333334, 29}, {17.133333333333333, 30}, {17.133333333333333, 31}, {18.…	{{{1.4333333333333336, 2}, {1.9499999999999993, 4}, {2.5, 6}, {4.066666666666666, 8}, {4.45, 10}, {5.1, 12}, {6.45, 14}, {6.85, 16}, {7.233333333333333, 18}, {8.1, 20}, {9.033333333333333, 21}, {9.033333333333333, 22}, {9.483333333333334, 24}, {10.05, 26}, {10.633333333333333, 27}, {10.633333333333333, 28}}, {{12.633333333333333, 30}, {14.316666666666666, 32}, {14.316666666666666, 33}, {14.7, 34}…	{{"Charlotte Hornets", "Atlanta Hawks"}, {86, 93}, {"2002", "04"}}
{{{1.5, 2}, {1.5, 3}, {1.8166666666666664, 5}, {2.9499999999999993, 7}, {3.3166666666666664, 9}, {4.416666666666667, 11}, {5.233333333333333, 13}, {5.233333333333333, 14}, {5.816666666666666, 15}, {6.25, 17}, {7.033333333333333, 20}, {8.616666666666667, 22}, {9.033333333333333, 24}, {9.6, 26}, {10.616666666666667, 28}, {11.133333333333333, 30}, {11.583333333333334, 32}, {12., 34}}, {{12.75, 37}, …	{{{0.4499999999999993, 2}, {1.25, 4}, {2., 6}, {2.6833333333333336, 8}, {3.5166666666666675, 9}, {5.066666666666666, 10}, {5.066666666666666, 11}, {5.533333333333333, 13}, {6.1, 15}, {6.85, 17}, {8.083333333333334, 19}, {11.916666666666666, 21}}, {{12.316666666666666, 22}, {12.316666666666666, 23}, {14.183333333333334, 25}, {15.133333333333333, 27}, {18.78333333333333, 29}, {20.1, 30}, {20.1, 31}…	{{"Chicago Bulls", "Cleveland Cavaliers"}, {120, 101}, {"2002", "04"}}
{{{1.1999999999999993, 2}, {2.0166666666666675, 4}, {2.9499999999999993, 6}, {4.316666666666666, 8}, {5.1, 10}, {5.666666666666667, 12}, {6.533333333333333, 14}, {6.533333333333333, 15}, {7.1, 17}, {7.733333333333333, 19}, {9.183333333333334, 21}, {9.65, 23}, {10.166666666666666, 24}, {10.166666666666666, 25}, {11.533333333333333, 26}, {11.533333333333333, 27}}, {{14.066666666666666, 29}, {14.066…	{{{0.21666666666666679, 2}, {4.1, 3}, {4.666666666666667, 5}, {6.066666666666666, 7}, {7.416666666666667, 9}, {8.283333333333333, 11}, {8.866666666666667, 13}, {9.4, 14}, {9.983333333333334, 16}, {10.8, 18}, {11.216666666666667, 20}}, {{12.45, 21}, {12.45, 22}, {12.766666666666667, 24}, {14.75, 25}, {14.75, 26}, {15.066666666666666, 28}, {15.566666666666666, 30}, {16.383333333333333, 32}, {17.033…	{{"Phoenix Suns", "Minnesota"}, {108, 104}, {"2002", "04"}}
{{{0.18333333333333357, 2}, {1.3000000000000007, 4}, {2., 6}, {2.633333333333333, 8}, {4.25, 10}, {5.2, 12}, {6.816666666666666, 14}, {7.233333333333333, 16}, {9.15, 18}, {9.483333333333334, 20}, {10.216666666666667, 21}, {10.216666666666667, 22}, {11.366666666666667, 23}, {11.366666666666667, 24}, {11.95, 26}}, {{12.633333333333333, 28}, {14., 30}, {14.75, 32}, {15.366666666666667, 34}, {16.35, …	{{{1.6999999999999993, 3}, {2.883333333333333, 5}, {3.75, 7}, {6.133333333333333, 8}, {6.133333333333333, 9}, {7.133333333333333, 11}, {7.7, 13}, {8.483333333333334, 15}, {8.933333333333334, 17}, {9.85, 20}, {11.183333333333334, 22}}, {{12.2, 24}, {13.25, 26}, {14.25, 27}, {14.4, 29}, {15.133333333333333, 31}, {16.916666666666668, 32}, {18.28333333333333, 34}, {18.7, 36}, {22.15, 38}, {22.6666666…	{{"Golden State Warriors", "Portland Trail Blazers"}, {110, 86}, {"2002", "04"}}
{{{0.4666666666666668, 2}, {0.8000000000000007, 4}, {1.1166666666666671, 6}, {1.7166666666666668, 8}, {2.633333333333333, 9}, {2.633333333333333, 10}, {3.25, 11}, {3.25, 12}, {4.733333333333333, 14}, {5.633333333333334, 16}, {7.383333333333333, 18}, {7.916666666666667, 20}, {9.15, 21}, {9.666666666666666, 23}, {11.383333333333333, 25}}, {{13., 27}, {13.833333333333334, 29}, {15., 31}, {16.6, 33},…	{{{2.0166666666666675, 2}, {2.9333333333333336, 4}, {5.283333333333333, 6}, {6.283333333333333, 8}, {6.816666666666666, 10}, {7.666666666666667, 12}, {7.666666666666667, 13}, {8.116666666666667, 15}, {8.8, 17}, {10.133333333333333, 19}, {11.083333333333334, 22}}, {{12.566666666666666, 23}, {13.2, 25}, {13.45, 27}, {14.083333333333334, 29}, {14.566666666666666, 31}, {15.4, 33}, {18.7, 35}, {19.416…	{{"Dallas", "San Antonio"}, {89, 87}, {"2002", "04"}}
{{{0.3000000000000007, 2}, {0.9666666666666668, 4}, {1.333333333333334, 6}, {1.9499999999999993, 8}, {2.5, 10}, {3.966666666666667, 12}, {4.85, 14}, {6.133333333333333, 16}, {6.816666666666666, 18}, {8.533333333333333, 20}, {8.533333333333333, 21}, {10.55, 24}, {11.1, 26}}, {{12.883333333333333, 28}, {13.45, 29}, {14.516666666666667, 30}, {14.516666666666667, 31}, {14.933333333333334, 32}, {14.93…	{{{0.5666666666666664, 2}, {1.6833333333333336, 4}, {2.2666666666666675, 6}, {3.3166666666666664, 8}, {3.6999999999999993, 10}, {4.25, 12}, {5.85, 13}, {6.416666666666667, 15}, {7.566666666666666, 18}, {8.05, 20}, {8.783333333333333, 21}, {8.783333333333333, 22}, {9.683333333333334, 24}, {10.283333333333333, 26}}, {{12.383333333333333, 27}, {13.65, 29}, {14.3, 31}, {16.066666666666666, 32}, {16.0…	{{"Memphis", "Washington Wizards"}, {88, 85}, {"2002", "04"}}
{{{0.8666666666666671, 1}, {0.8666666666666671, 2}, {1.5, 4}, {3.0500000000000007, 6}, {3.583333333333334, 8}, {4.95, 10}, {6.066666666666666, 12}, {7.6, 15}, {8.116666666666667, 17}, {8.483333333333334, 19}, {9.266666666666666, 21}, {9.683333333333334, 23}, {9.683333333333334, 24}, {11.983333333333333, 26}}, {{13.133333333333333, 29}, {13.716666666666667, 31}, {15.133333333333333, 33}, {15.13333…	{{{1.8833333333333329, 2}, {2.3000000000000007, 3}, {2.3000000000000007, 4}, {5.733333333333333, 6}, {8.25, 8}, {8.916666666666666, 10}, {9.483333333333334, 12}, {11.066666666666666, 14}, {11.766666666666667, 16}}, {{12.25, 18}, {12.833333333333334, 20}, {13.45, 22}, {13.45, 23}, {14.966666666666667, 25}, {16.1, 27}, {17.166666666666668, 29}, {19.483333333333334, 31}, {21.96666666666667, 33}, {22…	{{"Denver", "Los Angeles Clippers"}, {97, 75}, {"2002", "04"}}
{{{2.5666666666666664, 2}, {4.383333333333333, 4}, {5.416666666666667, 5}, {5.416666666666667, 6}, {5.95, 7}, {8.016666666666666, 9}, {9.466666666666667, 11}, {11.033333333333333, 13}}, {{13.5, 15}, {14.433333333333334, 18}, {14.816666666666666, 20}, {17.6, 22}, {18.133333333333333, 24}, {20.366666666666667, 26}, {21., 28}, {21.566666666666666, 30}, {22.75, 33}, {23.233333333333334, 34}, {23.2333…	{{{0.40000000000000036, 1}, {1.9333333333333336, 3}, {4., 5}, {5.783333333333333, 7}, {6.383333333333333, 9}, {8.433333333333334, 11}, {8.75, 13}, {10.083333333333334, 15}, {10.616666666666667, 17}, {11.433333333333334, 19}}, {{13.2, 21}, {13.883333333333333, 23}, {15.3, 25}, {15.683333333333334, 27}, {16.133333333333333, 29}, {16.633333333333333, 32}, {17.35, 34}, {18.566666666666666, 36}, {19.7…	{{"Los Angeles Lakers", "Miami Heat"}, {88, 96}, {"2002", "04"}}
{{{0.6166666666666671, 1}, {0.6166666666666671, 2}, {1.3833333333333329, 4}, {1.9666666666666668, 6}, {3.383333333333333, 7}, {3.383333333333333, 8}, {3.883333333333333, 11}, {4.35, 14}, {4.916666666666667, 16}, {6.566666666666666, 18}, {8.1, 20}, {10.766666666666666, 22}, {11.483333333333334, 25}}, {{13.9, 28}, {14.5, 29}, {14.7, 31}, {15.266666666666667, 33}, {17.53333333333333, 34}, {18.566666…	{{{0.31666666666666643, 2}, {1.6500000000000004, 4}, {2.216666666666667, 6}, {2.6999999999999993, 8}, {3.633333333333333, 10}, {3.633333333333333, 11}, {4.75, 13}, {5.233333333333333, 15}, {6.883333333333334, 17}, {7.633333333333334, 18}, {9.4, 20}, {10.016666666666666, 22}, {11.4, 24}, {11.4, 25}, {11.95, 28}}, {{12.5, 30}, {12.9, 33}, {14.316666666666666, 36}, {15.9, 38}, {18.28333333333333, 40…	{{"Boston Celtics", "New Jersey Nets"}, {90, 102}, {"2002", "04"}}
{{{1.9666666666666668, 2}, {2.5666666666666664, 4}, {3.716666666666667, 6}, {5.7, 7}, {5.7, 8}, {6.1, 9}, {6.1, 10}, {6.666666666666667, 12}, {8.85, 14}, {9.366666666666667, 16}, {9.95, 18}, {10.233333333333334, 20}, {11.266666666666667, 22}, {11.9, 23}, {12., 25}}, {{12.583333333333334, 27}, {14.083333333333334, 29}, {15.633333333333333, 31}, {16.316666666666666, 33}, {17.383333333333333, 35}, {…	{{{0.31666666666666643, 2}, {1.6166666666666671, 4}, {3.383333333333333, 7}, {3.966666666666667, 10}, {4.85, 12}, {6.416666666666667, 14}, {7.1, 16}, {7.983333333333333, 19}, {9.6, 21}, {11.066666666666666, 23}, {11.566666666666666, 25}, {11.933333333333334, 26}}, {{12.933333333333334, 29}, {14.366666666666667, 31}, {16.1, 33}, {16.1, 34}, {16.6, 37}, {17.883333333333333, 39}, {19.233333333333334…	{{"Milwaukee Bucks", "Philadelphia 76ers"}, {89, 87}, {"2002", "04"}}
{{{9.75, 2}, {11.566666666666666, 3}}}	{{{0.3333333333333339, 2}, {0.6999999999999993, 4}, {1.083333333333334, 6}, {1.3166666666666664, 9}, {1.6166666666666671, 11}, {2.083333333333334, 12}, {2.5, 14}, {2.9499999999999993, 16}, {2.9499999999999993, 17}, {3.1500000000000004, 20}, {4., 22}, {4.35, 24}, {4.633333333333334, 26}, {5.033333333333333, 28}, {5.416666666666667, 30}, {5.783333333333333, 32}, {6.2, 34}, {6.5, 36}, {7.41666666666…	{{"New York Knicks", "Sacramento Kings"}, {3, 195}, {"2002", "04"}}
{{{2.0666666666666664, 2}, {3.133333333333333, 4}, {5.1, 6}, {6.383333333333333, 9}, {7.133333333333333, 11}, {7.983333333333333, 13}, {8.683333333333334, 15}, {9.216666666666667, 17}, {10.416666666666666, 19}, {11.7, 21}}, {{12.333333333333334, 22}, {14.316666666666666, 24}, {15.866666666666667, 26}, {17.53333333333333, 28}, {17.916666666666668, 30}, {18.483333333333334, 32}, {19.383333333333333…	{{{0.36666666666666714, 2}, {1.75, 4}, {3.616666666666667, 6}, {4.7, 9}, {7.5, 11}, {8.266666666666666, 14}, {9.6, 16}, {10.75, 18}, {11.383333333333333, 20}, {12., 22}}, {{12.566666666666666, 24}, {14.083333333333334, 25}, {14.75, 27}, {14.966666666666667, 28}, {15.55, 30}, {16.6, 33}, {18.85, 35}, {20.183333333333334, 37}, {20.78333333333333, 39}, {21.35, 42}, {22.53333333333333, 45}}, {{24.95,…	{{"Indiana Pacers", "Toronto Raptors"}, {94, 84}, {"2002", "04"}}
{{{2.366666666666667, 1}, {2.366666666666667, 2}, {2.866666666666667, 4}, {4.533333333333333, 5}, {4.916666666666667, 7}, {6.566666666666666, 9}, {7.033333333333333, 11}, {7.633333333333334, 13}, {8.183333333333334, 15}, {8.183333333333334, 16}, {9.216666666666667, 18}, {9.833333333333334, 21}, {10.5, 23}, {11.366666666666667, 24}, {11.366666666666667, 25}}, {{12.833333333333334, 27}, {13.75, 29}…	{{{0.6333333333333329, 2}, {1.1999999999999993, 4}, {2., 6}, {2.583333333333334, 8}, {3.633333333333333, 10}, {4.316666666666666, 12}, {5.45, 14}, {6.283333333333333, 16}, {7.35, 19}, {7.916666666666667, 21}, {8.433333333333334, 23}, {8.8, 25}, {9.55, 27}, {10.183333333333334, 29}}, {{12.55, 31}, {13.45, 32}, {16.25, 34}, {17.566666666666666, 36}, {18.35, 37}, {19.733333333333334, 39}, {20.666666…	{{"Atlanta Hawks", "Detroit Pistons"}, {105, 99}, {"2002", "04"}}
{{{7.2, 2}, {9.933333333333334, 4}, {10.516666666666666, 7}, {11.166666666666666, 9}}, {{12.45, 11}, {12.9, 13}, {14.95, 15}, {15.583333333333334, 17}, {15.883333333333333, 18}, {15.883333333333333, 19}, {18.233333333333334, 21}, {18.816666666666666, 23}, {19.883333333333333, 25}, {20.516666666666666, 27}, {21.03333333333333, 29}, {22.35, 30}, {22.35, 31}, {22.96666666666667, 34}}, {{24.5, 36}, {…	{{{8.366666666666667, 2}, {8.783333333333333, 4}, {9.1, 6}, {9.533333333333333, 8}, {10.883333333333333, 10}, {11.483333333333334, 12}}, {{13.133333333333333, 14}, {14.133333333333333, 15}, {14.75, 16}, {14.75, 17}, {15.25, 19}, {16.35, 21}, {16.666666666666668, 22}, {16.666666666666668, 23}, {18.5, 25}, {19.53333333333333, 27}, {21.35, 29}, {22.1, 30}, {22.1, 31}, {22.616666666666667, 33}, {23.2…	{{"Minnesota", "Golden State Warriors"}, {81, 90}, {"2002", "04"}}
{{{0.5833333333333339, 2}, {1.8166666666666664, 4}, {2.883333333333333, 6}, {5.25, 8}, {6.416666666666667, 9}, {6.633333333333334, 11}, {7.316666666666666, 13}, {8.2, 15}, {8.75, 17}, {9.483333333333334, 19}, {11.016666666666667, 21}, {11.65, 22}, {11.816666666666666, 24}}, {{13.566666666666666, 25}, {14.3, 27}, {14.8, 29}, {15.183333333333334, 30}, {16.03333333333333, 31}, {16.03333333333333, 32…	{{{0.8333333333333339, 2}, {2.6500000000000004, 4}, {3.75, 5}, {3.75, 6}, {4.783333333333333, 8}, {6.133333333333333, 10}, {8.483333333333334, 12}, {10.55, 14}, {11.366666666666667, 16}, {11.366666666666667, 17}}, {{13.316666666666666, 19}, {14., 22}, {14.516666666666667, 24}, {15.433333333333334, 26}, {16.916666666666668, 28}, {17.316666666666666, 30}, {17.316666666666666, 31}, {17.8833333333333…	{{"Cleveland Cavaliers", "Indiana Pacers"}, {99, 111}, {"2002", "04"}}
{{{0.6166666666666671, 2}, {2.6999999999999993, 4}, {3.1500000000000004, 6}, {4., 8}, {5.533333333333333, 10}, {5.916666666666667, 13}, {8.15, 15}, {9.716666666666667, 17}, {10.766666666666666, 19}, {11.233333333333334, 22}}, {{15.216666666666667, 24}, {16.733333333333334, 26}, {17.633333333333333, 28}, {18.133333333333333, 30}, {18.916666666666668, 32}, {20.866666666666667, 34}, {20.866666666666…	{{{0.21666666666666679, 2}, {0.9000000000000004, 4}, {1.4499999999999993, 6}, {4.783333333333333, 7}, {7.816666666666666, 8}, {10.183333333333334, 10}, {11.5, 12}}, {{12.5, 14}, {13.2, 17}, {14.05, 19}, {14.95, 22}, {20., 24}, {20.75, 26}, {21.416666666666664, 29}}, {{25., 31}, {26.383333333333333, 33}, {27.45, 35}, {28.85, 37}, {29.566666666666666, 39}, {30.95, 41}, {31.483333333333334, 43}, {32…	{{"Houston", "Orlando Magic"}, {83, 74}, {"2002", "04"}}
{{{0.8833333333333329, 2}, {3.4499999999999993, 4}, {4.45, 6}, {5.283333333333333, 8}, {5.6, 10}, {6.416666666666667, 12}, {6.95, 14}, {8.35, 15}, {8.35, 16}, {8.8, 18}, {9.183333333333334, 20}, {10.85, 21}, {11.166666666666666, 23}}, {{12.55, 25}, {13.133333333333333, 26}, {13.516666666666667, 28}, {14.383333333333333, 30}, {15.183333333333334, 32}, {15.883333333333333, 33}, {15.883333333333333,…	{{{2.25, 3}, {3.133333333333333, 4}, {3.133333333333333, 5}, {6.066666666666666, 7}, {6.7, 9}, {7.483333333333333, 11}, {8.083333333333334, 13}, {8.533333333333333, 15}, {9.616666666666667, 18}, {11.383333333333333, 20}}, {{12.816666666666666, 23}, {14.05, 24}, {16.2, 25}, {17.983333333333334, 27}, {19.45, 29}, {20.233333333333334, 31}, {21.25, 33}, {21.866666666666667, 34}, {21.866666666666667, …	{{"Portland Trail Blazers", "San Antonio"}, {99, 87}, {"2002", "04"}}
{{{1., 2}, {1.4499999999999993, 3}, {1.4499999999999993, 4}, {1.8166666666666664, 6}, {2.4000000000000004, 8}, {3.0666666666666664, 10}, {3.5500000000000007, 12}, {4.6, 13}, {4.6, 14}, {5.316666666666666, 16}, {6.416666666666667, 18}, {8.15, 20}, {8.85, 22}, {9.333333333333334, 24}, {9.916666666666666, 26}, {10.983333333333334, 28}}, {{12.75, 30}, {14.316666666666666, 32}, {15.683333333333334, 34…	{{{1.5666666666666664, 3}, {3.2666666666666675, 5}, {4.233333333333333, 6}, {4.783333333333333, 8}, {5.133333333333333, 10}, {5.133333333333333, 11}, {5.733333333333333, 13}, {6.033333333333333, 15}, {6.816666666666666, 17}, {8.533333333333333, 19}, {9.616666666666667, 21}, {10.333333333333334, 23}, {11.333333333333334, 24}}, {{12.216666666666667, 26}, {13.133333333333333, 28}, {14.11666666666666…	{{"Los Angeles Clippers", "Seattle SuperSonics"}, {102, 100}, {"2002", "04"}}
{{{0.8666666666666671, 2}, {0.8666666666666671, 3}, {2.25, 5}, {2.8166666666666664, 7}, {3.6999999999999993, 9}, {4.85, 11}, {5.483333333333333, 13}, {7.416666666666667, 15}, {8.05, 18}, {8.35, 20}, {8.783333333333333, 22}, {9., 23}, {9., 24}, {10., 25}, {10.616666666666667, 27}, {11.133333333333333, 28}}, {{12.366666666666667, 31}, {13.933333333333334, 33}, {14.566666666666666, 35}, {15.4, 37}, …	{{{0.13333333333333286, 3}, {1.3833333333333329, 5}, {1.9499999999999993, 7}, {2.4333333333333336, 9}, {4.066666666666666, 11}, {5.133333333333333, 13}, {5.533333333333333, 16}, {6.6, 19}, {9.266666666666666, 21}, {9.566666666666666, 23}, {10.883333333333333, 25}, {11.966666666666667, 27}}, {{12.633333333333333, 29}, {13.2, 31}, {14.866666666666667, 33}, {15.683333333333334, 35}, {16.35, 37}, {16…	{{"Dallas", "Utah"}, {96, 105}, {"2002", "04"}}
{{{0.5666666666666664, 2}, {1.5666666666666664, 4}, {1.8833333333333329, 5}, {1.8833333333333329, 6}, {2.6999999999999993, 9}, {4.283333333333333, 11}, {4.85, 13}, {6.2, 16}, {6.7, 18}, {8.75, 20}, {9.2, 22}, {9.783333333333333, 24}, {10.366666666666667, 26}, {10.366666666666667, 27}, {11.066666666666666, 28}, {11.066666666666666, 29}, {11.233333333333334, 31}, {11.55, 34}}, {{12.5, 36}, {13., 37…	{{{0.31666666666666643, 2}, {0.9333333333333336, 4}, {1.1833333333333336, 6}, {2.116666666666667, 8}, {3.4333333333333336, 9}, {3.716666666666667, 10}, {4.566666666666666, 12}, {5.566666666666666, 14}, {6.483333333333333, 16}, {6.95, 18}, {7.916666666666667, 20}, {9.016666666666666, 22}, {9.55, 24}, {10.616666666666667, 26}, {11.933333333333334, 27}, {11.933333333333334, 28}}, {{13.63333333333333…	{{"Portland Trail Blazers", "Dallas"}, {103, 90}, {"2002", "04"}}
{{{1.3833333333333329, 2}, {2.5666666666666664, 4}, {4.6, 5}, {4.6, 6}, {5.5, 8}, {5.916666666666667, 10}, {5.916666666666667, 11}, {7.416666666666667, 13}, {8.266666666666666, 14}, {8.266666666666666, 15}, {9.716666666666667, 18}, {10.466666666666667, 21}, {11., 23}, {11.466666666666667, 25}}, {{12.75, 27}, {13.133333333333333, 28}, {13.133333333333333, 29}, {13.5, 31}, {14.2, 33}, {14.7, 35}, {…	{{{1.6999999999999993, 1}, {1.6999999999999993, 2}, {2.3000000000000007, 4}, {2.833333333333334, 6}, {4.383333333333333, 8}, {4.916666666666667, 10}, {5.35, 13}, {6.133333333333333, 15}, {8.1, 16}, {11.25, 18}}, {{12.366666666666667, 20}, {12.766666666666667, 21}, {13.883333333333333, 23}, {16.483333333333334, 26}, {17.53333333333333, 28}, {20.616666666666667, 30}, {21.766666666666666, 31}, {21.7…	{{"Utah", "Los Angeles Lakers"}, {110, 80}, {"2002", "04"}}
{{{0.8833333333333329, 3}, {1.75, 5}, {2.5166666666666675, 7}, {3.633333333333333, 9}, {4.25, 11}, {5.883333333333334, 13}, {6.533333333333333, 15}, {7.666666666666667, 17}, {8.283333333333333, 19}, {8.85, 21}, {9.333333333333334, 23}, {11.066666666666666, 25}}, {{12.883333333333333, 27}, {13.433333333333334, 28}, {13.833333333333334, 30}, {14.333333333333334, 32}, {15.333333333333334, 34}, {15.8…	{{{0.6333333333333329, 2}, {1.5, 4}, {2.333333333333334, 6}, {3.216666666666667, 8}, {4.066666666666666, 10}, {4.6, 12}, {4.6, 13}, {4.916666666666667, 14}, {5.633333333333334, 16}, {6.2, 18}, {6.816666666666666, 19}, {7., 20}, {7., 21}, {8.666666666666666, 24}, {11.933333333333334, 25}, {11.933333333333334, 26}}, {{12.366666666666667, 28}, {14.616666666666667, 31}, {15.133333333333333, 33}, {15.…	{{"Philadelphia 76ers", "Milwaukee Bucks"}, {90, 92}, {"2002", "04"}}
{{{1.5166666666666675, 2}, {2.716666666666667, 4}, {3.7666666666666675, 6}, {4.316666666666666, 8}, {4.7, 10}, {6.283333333333333, 12}, {6.7, 14}, {7.35, 17}, {7.816666666666666, 19}, {8.55, 20}, {8.55, 21}, {9.7, 24}, {10.3, 26}, {11.916666666666666, 28}}, {{12.866666666666667, 30}, {13.583333333333334, 32}, {14.4, 34}, {18.166666666666668, 35}, {18.166666666666668, 36}, {18.633333333333333, 37}…	{{{0.3000000000000007, 2}, {2.383333333333333, 4}, {2.383333333333333, 5}, {2.9000000000000004, 7}, {5.383333333333333, 9}, {8.983333333333334, 11}, {9.316666666666666, 14}, {11.183333333333334, 16}, {11.966666666666667, 17}, {11.966666666666667, 18}}, {{13.216666666666667, 20}, {13.966666666666667, 22}, {14.866666666666667, 24}, {16.383333333333333, 25}, {16.383333333333333, 26}, {17.63333333333…	{{"Washington Wizards", "New Jersey Nets"}, {101, 88}, {"2002", "04"}}
{{{0.8833333333333329, 2}, {3.6500000000000004, 4}, {4.416666666666667, 6}, {5.916666666666667, 7}, {5.916666666666667, 8}, {6.95, 9}, {7.066666666666666, 10}, {7.066666666666666, 11}, {7.916666666666667, 14}, {8.516666666666666, 17}, {9.8, 19}, {10.883333333333333, 22}, {11.933333333333334, 24}}, {{12.2, 26}, {12.766666666666667, 28}, {14.15, 30}, {14.8, 32}, {14.8, 33}, {16.733333333333334, 34}…	{{{0.6333333333333329, 2}, {2.4499999999999993, 4}, {3.216666666666667, 6}, {4.533333333333333, 8}, {5.5, 10}, {6.066666666666666, 11}, {6.233333333333333, 13}, {6.666666666666667, 15}, {7.216666666666667, 16}, {8.166666666666666, 18}, {9.016666666666666, 20}, {10.016666666666666, 22}, {10.5, 25}, {11.183333333333334, 27}}, {{14.45, 30}, {15.65, 32}, {16.983333333333334, 34}, {17.45, 36}, {17.7, …	{{"Orlando Magic", "New York Knicks"}, {97, 108}, {"2002", "04"}}
{{{1.583333333333334, 3}, {2.1999999999999993, 5}, {2.633333333333333, 8}, {4.166666666666667, 10}, {5.7, 12}, {6.416666666666667, 14}, {7.033333333333333, 16}, {8.183333333333334, 18}, {8.433333333333334, 20}, {8.716666666666667, 21}, {8.716666666666667, 22}, {9.3, 24}, {11.133333333333333, 27}}, {{13.066666666666666, 29}, {14.65, 30}, {15.266666666666667, 32}, {16.066666666666666, 34}, {16.85, …	{{{0.40000000000000036, 2}, {0.9499999999999993, 4}, {2.5, 6}, {3.5666666666666664, 8}, {4.45, 10}, {5.416666666666667, 12}, {6.1, 14}, {6.633333333333334, 16}, {7.633333333333334, 18}}, {{12.816666666666666, 20}, {14.116666666666667, 22}, {15.633333333333333, 24}, {17.03333333333333, 27}, {17.75, 30}, {18.45, 32}, {19., 35}, {19.7, 37}, {20.25, 39}, {20.683333333333334, 40}, {20.683333333333334,…	{{"Seattle SuperSonics", "Phoenix Suns"}, {99, 92}, {"2002", "04"}}
{{{0.21666666666666679, 1}, {0.21666666666666679, 2}, {0.6166666666666671, 4}, {1.8166666666666664, 6}, {2.2666666666666675, 8}, {3.633333333333333, 10}, {4.166666666666667, 12}, {7.283333333333333, 14}, {7.283333333333333, 15}, {8.233333333333334, 18}, {8.933333333333334, 20}, {9.266666666666666, 22}, {9.95, 24}, {10.916666666666666, 26}, {11.966666666666667, 27}}, {{12.4, 28}, {12.4, 29}, {12.7…	{{{1.1999999999999993, 2}, {3.1999999999999993, 4}, {3.9000000000000004, 6}, {4.383333333333333, 8}, {4.883333333333334, 10}, {4.883333333333334, 11}, {6.2, 13}, {7.166666666666667, 15}, {7.95, 17}, {8.533333333333333, 19}, {11.616666666666667, 20}, {11.616666666666667, 21}}, {{12.183333333333334, 23}, {13.066666666666666, 25}, {13.5, 27}, {13.8, 29}, {16.133333333333333, 31}, {17.5, 33}, {18.883…	{{"Minnesota", "Sacramento Kings"}, {122, 103}, {"2002", "04"}}
{{{0.31666666666666643, 2}, {0.8166666666666664, 3}, {1.3166666666666664, 5}, {2.1999999999999993, 7}, {2.6833333333333336, 8}, {2.6833333333333336, 9}, {3.6999999999999993, 11}, {4.2, 13}, {5.733333333333333, 15}, {6.2, 17}, {7.316666666666666, 19}, {8.2, 21}, {9.016666666666666, 22}, {10.216666666666667, 23}, {10.216666666666667, 24}, {11.25, 26}, {11.733333333333333, 28}}, {{13.316666666666666…	{{{0.6166666666666671, 2}, {3.5666666666666664, 3}, {3.5666666666666664, 4}, {4., 6}, {4.483333333333333, 8}, {5.383333333333333, 10}, {6.483333333333333, 12}, {7.6, 14}, {8.783333333333333, 16}, {9.483333333333334, 18}, {10.466666666666667, 19}, {10.466666666666667, 20}, {11.016666666666667, 22}, {11.483333333333334, 23}, {11.483333333333334, 24}, {11.983333333333333, 25}, {11.983333333333333, 2…	{{"Denver", "Memphis"}, {97, 86}, {"2002", "04"}}
{{{0.6500000000000004, 2}, {1.1833333333333336, 4}, {1.6500000000000004, 6}, {2.5, 8}, {3.1999999999999993, 10}, {4.666666666666667, 13}, {6.316666666666666, 15}, {7.233333333333333, 17}, {8.283333333333333, 19}, {9.083333333333334, 21}, {9.566666666666666, 22}, {11.316666666666666, 24}}, {{12.9, 26}, {14.5, 28}, {16.21666666666667, 31}, {16.85, 33}, {18.066666666666666, 34}, {19.5, 36}, {21.7166…	{{{2.8166666666666664, 2}, {4., 4}, {4.983333333333333, 6}, {5.85, 7}, {5.85, 8}, {7.816666666666666, 10}, {8.716666666666667, 12}, {9.966666666666667, 15}, {12., 16}, {12., 17}, {12., 18}}, {{12.566666666666666, 20}, {14.2, 22}, {15.433333333333334, 24}, {15.95, 26}, {18.45, 28}, {20.55, 30}, {22.633333333333333, 32}, {23.483333333333334, 34}, {23.96666666666667, 36}}, {{24.9, 39}, {25.383333333…	{{"Miami Heat", "Boston Celtics"}, {70, 65}, {"2002", "04"}}
{{{0.5666666666666664, 2}, {1.75, 4}, {2.116666666666667, 5}, {2.116666666666667, 6}, {3.3000000000000007, 8}, {3.716666666666667, 9}, {3.716666666666667, 10}, {3.966666666666667, 11}, {4.5, 13}, {5.35, 15}, {7.85, 16}, {7.85, 17}, {8.433333333333334, 18}, {8.9, 20}, {10.483333333333334, 21}, {10.483333333333334, 22}, {10.883333333333333, 24}, {11.183333333333334, 25}, {11.183333333333334, 26}, {…	{{{0.8833333333333329, 2}, {2.25, 3}, {2.25, 4}, {3.466666666666667, 6}, {4.166666666666667, 8}, {7.566666666666666, 10}, {8.083333333333334, 12}, {8.666666666666666, 14}, {9.166666666666666, 16}, {10.683333333333334, 17}, {10.683333333333334, 18}, {11.05, 19}, {11.05, 20}}, {{13.633333333333333, 21}, {14.133333333333333, 24}, {14.433333333333334, 26}, {15.016666666666667, 27}, {15.01666666666666…	{{"Atlanta Hawks", "Charlotte Hornets"}, {95, 101}, {"2002", "04"}}
{{{0.18333333333333357, 3}, {1.6333333333333329, 5}, {1.9666666666666668, 7}, {2.383333333333333, 9}, {3.116666666666667, 11}, {3.5, 12}, {4.066666666666666, 14}, {4.666666666666667, 17}, {5.033333333333333, 19}, {5.7, 20}, {5.7, 21}, {6.2, 23}, {6.533333333333333, 25}, {7.633333333333334, 27}, {8.15, 28}, {9.366666666666667, 31}, {11.3, 33}, {11.9, 35}}, {{12.766666666666667, 37}, {13.5, 39}, {1…	{{{0.9499999999999993, 2}, {1.333333333333334, 4}, {3.25, 6}, {3.866666666666667, 8}, {4.35, 10}, {6., 12}, {7.25, 14}, {7.916666666666667, 16}, {8.75, 18}, {9.766666666666666, 20}, {10.283333333333333, 23}, {10.616666666666667, 25}, {11.483333333333334, 26}, {11.483333333333334, 27}, {11.95, 28}, {11.95, 29}}, {{13.2, 31}, {14.066666666666666, 33}, {15.216666666666667, 36}, {15.633333333333333, …	{{"Milwaukee Bucks", "Cleveland Cavaliers"}, {106, 81}, {"2002", "04"}}
{{{0.43333333333333357, 2}, {1.5500000000000007, 5}, {2.4333333333333336, 7}, {3., 9}, {4.35, 11}, {4.85, 13}, {5.816666666666666, 16}, {6.666666666666667, 18}, {7.25, 21}, {7.633333333333334, 23}, {8.716666666666667, 26}, {8.916666666666666, 28}, {11.316666666666666, 30}}, {{12.266666666666667, 31}, {12.266666666666667, 32}, {14.466666666666667, 35}, {15.216666666666667, 37}, {15.9, 39}, {18.95,…	{{{0.18333333333333357, 2}, {1.2166666666666668, 4}, {2.716666666666667, 6}, {4.566666666666666, 8}, {6.233333333333333, 10}, {8.316666666666666, 12}, {10.083333333333334, 14}, {10.8, 16}, {11.216666666666667, 18}}, {{13.066666666666666, 20}, {13.566666666666666, 21}, {13.75, 23}, {14.883333333333333, 25}, {16.25, 27}, {17.03333333333333, 29}, {17.666666666666668, 31}, {18.1, 33}, {18.53333333333…	{{"Chicago Bulls", "Detroit Pistons"}, {101, 102}, {"2002", "04"}}
{{{6.216666666666667, 2}, {6.566666666666666, 4}, {7.633333333333334, 6}, {8.05, 8}, {8.45, 10}, {8.933333333333334, 12}, {8.933333333333334, 13}, {10.016666666666666, 15}, {10.616666666666667, 18}, {11.033333333333333, 20}, {11.616666666666667, 22}, {12., 23}}, {{12.866666666666667, 25}, {12.866666666666667, 26}, {13.5, 29}, {14., 31}, {14.566666666666666, 34}, {15.2, 36}, {15.566666666666666, 3…	{{{5.95, 2}, {6.35, 4}, {6.95, 7}, {7.75, 10}, {9.1, 12}, {9.5, 14}, {11.383333333333333, 16}, {11.966666666666667, 18}}, {{12.933333333333334, 20}, {12.933333333333334, 21}, {13.8, 23}, {14.15, 24}, {14.15, 25}, {14.75, 27}, {15.316666666666666, 29}, {15.316666666666666, 30}, {15.316666666666666, 31}, {16.1, 32}, {16.1, 33}, {17.316666666666666, 35}, {17.7, 36}, {17.7, 37}, {18.53333333333333, 3…	{{"Sacramento Kings", "Golden State Warriors"}, {112, 98}, {"2002", "04"}}
{{{0.31666666666666643, 2}, {0.8000000000000007, 4}, {1.2166666666666668, 6}, {2.216666666666667, 8}, {2.5666666666666664, 9}, {2.5666666666666664, 10}, {3.083333333333334, 12}, {3.633333333333333, 14}, {4.316666666666666, 15}, {4.316666666666666, 16}, {4.85, 17}, {5.6, 19}, {7.2, 22}, {8.15, 24}, {8.85, 26}, {9.45, 27}, {9.45, 28}, {10., 30}, {10.65, 32}, {11.233333333333334, 34}, {11.5166666666…	{{{1.0166666666666675, 1}, {1.9499999999999993, 3}, {3.383333333333333, 5}, {5.1, 6}, {5.1, 7}, {5.916666666666667, 8}, {6.566666666666666, 10}, {7.85, 11}, {7.85, 12}, {9.15, 14}, {10.233333333333334, 16}}, {{12.966666666666667, 18}, {14.05, 20}, {16.733333333333334, 22}, {17.85, 24}, {17.85, 25}, {18.316666666666666, 27}, {19.53333333333333, 29}, {20.233333333333334, 30}, {22., 32}, {22.4833333…	{{"Toronto Raptors", "Indiana Pacers"}, {98, 82}, {"2002", "04"}}
{{{0.7666666666666675, 2}, {1.1166666666666671, 3}, {1.5, 5}, {2.133333333333333, 7}, {2.5, 9}, {3.5166666666666675, 11}, {4.033333333333333, 13}, {4.666666666666667, 15}, {5.566666666666666, 17}, {6.1, 18}, {7.283333333333333, 20}, {8.666666666666666, 21}, {8.666666666666666, 22}, {8.816666666666666, 23}, {8.816666666666666, 24}, {9.35, 27}, {9.783333333333333, 29}, {10.25, 30}, {10.733333333333…	{{{0.9000000000000004, 2}, {3.1833333333333336, 4}, {4.85, 5}, {5.066666666666666, 7}, {6.85, 9}, {7.666666666666667, 11}, {9., 13}, {11.55, 15}, {12., 17}}, {{13., 18}, {13.333333333333334, 20}, {14., 22}, {15.833333333333334, 24}, {16.316666666666666, 26}, {17.383333333333333, 27}, {17.383333333333333, 28}, {19.6, 29}, {19.6, 30}, {22.883333333333333, 32}}, {{24.366666666666667, 35}, {28.1, 36}…	{{"Denver", "San Antonio"}, {87, 79}, {"2002", "04"}}
{{{1.1166666666666671, 2}, {2.383333333333333, 4}, {2.883333333333333, 6}, {4.733333333333333, 9}, {5.633333333333334, 11}, {6.35, 13}, {7.85, 15}}, {{14.316666666666666, 17}, {14.816666666666666, 18}, {15.366666666666667, 20}, {15.933333333333334, 22}, {16.316666666666666, 24}, {16.7, 25}, {16.7, 26}, {17.21666666666667, 27}, {17.633333333333333, 29}, {18.25, 31}, {18.25, 32}, {19.16666666666666…	{{{1.4000000000000004, 1}, {1.4000000000000004, 2}, {3.4333333333333336, 4}, {4.416666666666667, 5}, {4.416666666666667, 6}, {6.666666666666667, 8}, {8.266666666666666, 10}, {8.716666666666667, 13}, {9.516666666666666, 15}, {10.683333333333334, 17}, {11.966666666666667, 19}}, {{12.316666666666666, 21}, {14.566666666666666, 23}, {17.066666666666666, 24}, {17.28333333333333, 25}, {17.95, 27}, {20.2…	{{"Philadelphia 76ers", "Washington Wizards"}, {90, 77}, {"2002", "04"}}
{{{0.8833333333333329, 2}, {1.3166666666666664, 4}, {1.8666666666666671, 6}, {5.133333333333333, 8}, {5.733333333333333, 10}, {6.7, 11}, {6.95, 13}, {8.15, 15}, {8.7, 17}, {10.5, 19}, {11.65, 21}}, {{12.933333333333334, 23}, {14.016666666666667, 25}, {14.716666666666667, 28}, {16.21666666666667, 30}, {16.75, 33}, {17.95, 35}, {18.666666666666668, 37}, {19.53333333333333, 39}, {20.583333333333336,…	{{{3.9499999999999993, 1}, {4.533333333333333, 3}, {7.283333333333333, 5}, {7.733333333333333, 7}, {10.883333333333333, 9}, {11.4, 11}}, {{13.133333333333333, 12}, {13.75, 14}, {15.816666666666666, 16}, {17.733333333333334, 19}, {18.416666666666668, 20}, {18.416666666666668, 21}, {18.95, 23}, {19.78333333333333, 24}, {20.833333333333336, 26}, {21.35, 27}, {22., 28}, {22., 29}, {22.78333333333333,…	{{"Houston", "Dallas"}, {95, 98}, {"2002", "04"}}
{{{0.2666666666666675, 2}, {1.3666666666666671, 4}, {3.7666666666666675, 6}, {4.483333333333333, 8}, {5.45, 10}, {5.916666666666667, 12}, {7.1, 14}, {8.166666666666666, 16}, {10.133333333333333, 18}, {11.933333333333334, 19}, {11.933333333333334, 20}}, {{13.5, 23}, {14.383333333333333, 26}, {15.4, 28}, {16.133333333333333, 30}, {16.85, 32}, {17.383333333333333, 34}, {20.21666666666667, 36}, {20.8…	{{{0.9499999999999993, 2}, {1.5, 3}, {1.5, 4}, {1.9333333333333336, 6}, {2.9499999999999993, 7}, {3.5500000000000007, 9}, {5.733333333333333, 11}, {6.216666666666667, 12}, {7.316666666666666, 15}, {8.433333333333334, 17}, {9.033333333333333, 18}, {12., 20}}, {{12.383333333333333, 22}, {14.116666666666667, 23}, {14.116666666666667, 24}, {16.45, 26}, {17.2, 28}, {19.416666666666668, 30}, {20.55, 32…	{{"Minnesota", "Los Angeles Lakers"}, {96, 83}, {"2002", "04"}}
{{{1.8666666666666671, 2}, {1.8666666666666671, 3}, {2.5666666666666664, 5}, {3., 7}, {3.5666666666666664, 9}, {4.35, 11}, {4.983333333333333, 13}, {5.45, 14}, {5.7, 16}, {6.2, 18}, {6.75, 21}, {7.95, 22}, {7.95, 23}, {9.45, 26}, {10.65, 29}, {11.05, 31}}, {{12.816666666666666, 33}, {14.566666666666666, 35}, {14.866666666666667, 37}, {15.95, 38}, {15.95, 39}, {16.78333333333333, 42}, {18., 45}, {…	{{{0.75, 2}, {1.0666666666666664, 4}, {1.6333333333333329, 6}, {2.116666666666667, 9}, {3.3000000000000007, 10}, {3.3000000000000007, 11}, {4.6, 14}, {5.216666666666667, 16}, {7.166666666666667, 18}, {8.116666666666667, 20}, {9.216666666666667, 22}, {9.8, 24}, {10.433333333333334, 25}, {10.433333333333334, 26}}, {{12.433333333333334, 29}, {13.2, 31}, {13.2, 32}, {13.566666666666666, 34}, {14.15, …	{{"Chicago Bulls", "New York Knicks"}, {101, 104}, {"2002", "04"}}
{{{9.266666666666666, 2}, {9.833333333333334, 4}, {10.35, 6}}, {{12.4, 8}, {16.28333333333333, 10}, {16.95, 12}, {18.883333333333333, 14}, {19.6, 16}, {19.983333333333334, 18}, {20.316666666666666, 20}, {20.95, 22}, {22.766666666666666, 23}, {23.316666666666666, 26}}, {{26.2, 28}, {27.083333333333336, 31}, {28., 34}, {28.53333333333333, 36}, {29.28333333333333, 38}, {30.066666666666666, 41}, {30.…	{{{8.6, 2}, {9.566666666666666, 4}, {10.8, 7}, {11.466666666666667, 9}}, {{14.7, 11}, {15.083333333333334, 12}, {15.083333333333334, 13}, {15.633333333333333, 15}, {17.233333333333334, 16}, {17.233333333333334, 17}, {18.03333333333333, 19}, {19.45, 21}, {20.583333333333336, 22}, {20.583333333333336, 23}, {22.46666666666667, 25}, {23.15, 27}}, {{25.266666666666666, 29}, {27.433333333333334, 31}, {…	{{"New Jersey Nets", "Orlando Magic"}, {78, 82}, {"2002", "04"}}
{{{0.9499999999999993, 2}, {1.6833333333333336, 4}, {4.25, 6}, {4.983333333333333, 8}, {5.75, 10}, {7.033333333333333, 12}, {7.95, 14}, {8.7, 16}, {9.5, 18}, {10.083333333333334, 20}, {10.666666666666666, 22}, {11.366666666666667, 23}, {11.6, 24}, {11.6, 25}}, {{13.383333333333333, 27}, {13.383333333333333, 28}, {15.516666666666667, 30}, {16.916666666666668, 32}, {17.95, 34}, {17.95, 35}, {18.633…	{{{1.1999999999999993, 2}, {3., 4}, {3.883333333333333, 6}, {4.5, 7}, {4.783333333333333, 9}, {5.166666666666667, 11}, {6.75, 13}, {8.416666666666666, 16}, {11.066666666666666, 18}}, {{12.333333333333334, 20}, {14.133333333333333, 22}, {15.05, 24}, {15.816666666666666, 26}, {16.53333333333333, 28}, {17.633333333333333, 29}, {17.633333333333333, 30}, {19.7, 31}, {19.7, 32}, {20.21666666666667, 34}…	{{"Utah", "Phoenix Suns"}, {96, 97}, {"2002", "04"}}
{{{1.1166666666666671, 2}, {3.75, 4}, {4.533333333333333, 6}, {5.066666666666666, 8}, {5.6, 10}, {8.35, 12}, {8.733333333333334, 14}, {10.233333333333334, 16}, {11.416666666666666, 17}, {11.416666666666666, 18}, {11.916666666666666, 19}, {11.916666666666666, 20}, {12., 22}}, {{12.966666666666667, 25}, {13.716666666666667, 27}, {14.75, 29}, {14.75, 30}, {15.083333333333334, 32}, {16.25, 34}, {16.9…	{{{0.5, 2}, {1.4499999999999993, 4}, {2.4499999999999993, 6}, {3.2666666666666675, 8}, {4.483333333333333, 10}, {5.483333333333333, 13}, {6.2, 16}, {7.816666666666666, 19}, {8.116666666666667, 21}, {10.5, 23}, {11.083333333333334, 25}, {11.083333333333334, 26}}, {{12.383333333333333, 27}, {13.366666666666667, 30}, {15.816666666666666, 32}, {18.6, 33}, {18.6, 34}, {21.116666666666667, 36}, {21.7, …	{{"Portland Trail Blazers", "Memphis"}, {102, 99}, {"2002", "04"}}
{{{0.6333333333333329, 2}, {1.5166666666666675, 5}, {2.4499999999999993, 7}, {2.883333333333333, 8}, {2.883333333333333, 9}, {3.5166666666666675, 11}, {4., 13}, {4.533333333333333, 16}, {5.983333333333333, 17}, {5.983333333333333, 18}, {6.383333333333333, 20}, {7.533333333333333, 22}, {8.216666666666667, 25}, {8.766666666666666, 26}, {8.766666666666666, 27}, {9.783333333333333, 28}, {10.616666666…	{{{3.1999999999999993, 2}, {3.75, 4}, {4.283333333333333, 5}, {4.283333333333333, 6}, {4.75, 8}, {5.666666666666667, 11}, {7.316666666666666, 12}, {8.066666666666666, 14}, {10.35, 17}}, {{12.5, 19}, {13., 21}, {13.4, 24}, {15.816666666666666, 27}, {17.7, 29}, {18.483333333333334, 31}, {18.95, 34}, {19.416666666666668, 36}, {19.916666666666668, 38}, {21.7, 39}, {23.15, 41}, {23.483333333333334, 43…	{{"New York Knicks", "Boston Celtics"}, {107, 92}, {"2002", "04"}}
{{{0.5833333333333339, 2}, {1.2166666666666668, 4}, {3.25, 6}, {4.316666666666666, 8}, {4.816666666666666, 10}, {6.033333333333333, 12}, {6.733333333333333, 13}, {8.166666666666666, 14}, {9.233333333333334, 16}, {9.233333333333334, 17}, {10., 18}, {10.383333333333333, 20}, {10.783333333333333, 22}, {11.466666666666667, 24}}, {{13.133333333333333, 26}, {14.683333333333334, 28}, {15.3, 31}, {17.35,…	{{{0.9333333333333336, 1}, {1.4499999999999993, 3}, {3.5666666666666664, 4}, {4.066666666666666, 5}, {5.6, 7}, {6.416666666666667, 9}, {6.95, 12}, {7.733333333333333, 14}, {8.916666666666666, 16}, {11.833333333333334, 18}}, {{12.2, 20}, {12.583333333333334, 22}, {13.65, 24}, {14.933333333333334, 25}, {15.583333333333334, 27}, {16.6, 29}, {17.03333333333333, 31}, {17.03333333333333, 32}, {17.7, 34…	{{"Cleveland Cavaliers", "Charlotte Hornets"}, {112, 100}, {"2002", "04"}}
{{{1.8000000000000007, 1}, {1.8000000000000007, 2}, {2.9499999999999993, 5}, {3.616666666666667, 7}, {4., 9}, {4., 10}, {5.033333333333333, 12}, {5.533333333333333, 14}, {7.25, 16}, {7.983333333333333, 18}, {8.516666666666666, 20}, {9.35, 21}, {10.183333333333334, 24}, {11.283333333333333, 25}, {11.283333333333333, 26}, {11.866666666666667, 28}}, {{12.516666666666667, 31}, {14.583333333333334, 33…	{{{0.8666666666666671, 2}, {1.3833333333333329, 4}, {3.3000000000000007, 6}, {4.283333333333333, 7}, {6.883333333333334, 9}, {7.6, 11}, {8.866666666666667, 12}, {8.866666666666667, 13}, {9.25, 15}, {9.483333333333334, 17}, {9.933333333333334, 20}, {10.433333333333334, 21}, {10.466666666666667, 22}, {10.466666666666667, 23}, {11.1, 25}}, {{12.316666666666666, 27}, {13.866666666666667, 29}, {13.866…	{{"Golden State Warriors", "Denver"}, {97, 89}, {"2002", "04"}}
{{{0.31666666666666643, 2}, {1.8833333333333329, 4}, {2.8166666666666664, 7}, {3.25, 9}, {3.883333333333333, 11}, {5.483333333333333, 13}, {7.233333333333333, 14}, {8.316666666666666, 15}, {8.316666666666666, 16}, {8.75, 18}, {9.4, 19}, {9.4, 20}, {10.3, 22}, {11.216666666666667, 25}, {11.833333333333334, 27}}, {{12.25, 29}, {13.3, 31}, {13.75, 33}, {14.883333333333333, 36}, {16.066666666666666, …	{{{0.8166666666666664, 2}, {1.4000000000000004, 4}, {3.6999999999999993, 6}, {4.1, 8}, {5.233333333333333, 10}, {5.883333333333334, 12}, {6.416666666666667, 14}, {7.883333333333334, 17}, {10., 19}, {10.866666666666667, 21}}, {{13.566666666666666, 22}, {14.25, 24}, {15.566666666666666, 25}, {15.75, 27}, {16.916666666666668, 29}, {17.78333333333333, 31}, {17.78333333333333, 32}, {19.066666666666666…	{{"San Antonio", "Detroit Pistons"}, {86, 96}, {"2002", "04"}}
{{{0.8166666666666664, 3}, {5.45, 4}, {6.483333333333333, 6}, {7.1, 8}, {8.15, 10}, {8.15, 11}, {8.75, 14}, {9.7, 15}, {11.766666666666667, 17}}, {{13.25, 20}, {16.566666666666666, 23}, {17.066666666666666, 26}, {18.416666666666668, 28}, {19.133333333333333, 30}, {21.066666666666666, 32}, {22.1, 34}, {23.21666666666667, 36}}, {{25.383333333333333, 38}, {25.883333333333333, 40}, {27.46666666666667…	{{{1.2166666666666668, 2}, {2.0500000000000007, 5}, {2.633333333333333, 7}, {5.75, 8}, {5.75, 9}, {6.783333333333333, 11}, {7.85, 13}, {9.183333333333334, 15}, {10.533333333333333, 17}}, {{12.7, 20}, {14.866666666666667, 21}, {15.616666666666667, 22}, {15.616666666666667, 23}, {16.78333333333333, 25}, {18.733333333333334, 27}, {19.6, 29}, {20.233333333333334, 31}, {20.666666666666664, 33}, {21.35…	{{"Portland Trail Blazers", "Houston"}, {79, 80}, {"2002", "04"}}
{{{0.31666666666666643, 2}, {1.0666666666666664, 4}, {1.6333333333333329, 6}, {3.5166666666666675, 8}, {4.383333333333333, 11}, {6.633333333333334, 13}, {7.7, 15}, {8.683333333333334, 17}, {11.183333333333334, 19}, {12., 22}}, {{14.5, 23}, {14.95, 26}, {15.8, 28}, {17.21666666666667, 30}, {18.983333333333334, 32}, {19.916666666666668, 33}, {19.916666666666668, 34}, {20.85, 35}, {21.43333333333333…	{{{0.6500000000000004, 2}, {2., 4}, {2.5166666666666675, 6}, {3.2666666666666675, 8}, {5.25, 11}, {5.883333333333334, 13}, {6.416666666666667, 14}, {6.416666666666667, 15}, {7.316666666666666, 16}, {7.916666666666667, 18}, {10.166666666666666, 20}, {11.45, 22}, {11.833333333333334, 23}}, {{12.25, 25}, {12.7, 27}, {15.133333333333333, 29}, {15.516666666666667, 31}, {15.516666666666667, 32}, {16.85…	{{"Milwaukee Bucks", "Indiana Pacers"}, {112, 107}, {"2002", "04"}}
{{{1.1333333333333329, 2}, {1.6333333333333329, 4}, {3.9333333333333336, 6}, {4.416666666666667, 8}, {4.7, 10}, {5.883333333333334, 12}, {7.566666666666666, 14}, {8.333333333333334, 16}, {10.016666666666666, 18}, {10.666666666666666, 20}, {11.233333333333334, 22}}, {{12.95, 24}, {13.45, 26}, {14.133333333333333, 28}, {14.616666666666667, 29}, {15.383333333333333, 30}, {15.383333333333333, 31}, {1…	{{{0.1999999999999993, 2}, {0.8166666666666664, 5}, {1.3166666666666664, 7}, {3., 9}, {3.6500000000000004, 11}, {4.166666666666667, 13}, {6.316666666666666, 15}, {6.666666666666667, 17}, {7.95, 19}, {7.983333333333333, 21}, {9.75, 22}, {9.75, 23}, {11., 25}, {11.483333333333334, 27}}, {{12.566666666666666, 29}, {13.816666666666666, 31}, {14.383333333333333, 32}, {14.383333333333333, 33}, {15.0666…	{{"Sacramento Kings", "Los Angeles Clippers"}, {106, 125}, {"2002", "04"}}
{{{0.4499999999999993, 2}, {1.0166666666666675, 4}, {1.333333333333334, 6}, {5.316666666666666, 8}, {6.533333333333333, 10}, {7.133333333333333, 12}, {7.733333333333333, 14}, {8.183333333333334, 16}, {9.6, 17}, {9.6, 18}, {11.716666666666667, 20}}, {{12.383333333333333, 21}, {12.383333333333333, 22}, {13.5, 25}, {14.583333333333334, 27}, {16.983333333333334, 29}, {17.883333333333333, 31}, {18.533…	{{{1.0666666666666664, 1}, {1.0666666666666664, 2}, {1.6333333333333329, 4}, {2.0666666666666664, 5}, {2.0666666666666664, 6}, {2.5500000000000007, 8}, {3.25, 11}, {4.983333333333333, 13}, {5.95, 16}, {6.2, 18}, {7.5, 21}, {8.75, 23}, {9.45, 26}, {10.266666666666666, 28}, {11.983333333333333, 30}}, {{12.65, 31}, {13.25, 33}, {14.3, 35}, {15.7, 37}, {16.666666666666668, 38}, {16.666666666666668, 3…	{{"Orlando Magic", "Miami Heat"}, {99, 94}, {"2002", "04"}}
{{{0.5, 2}, {1.0666666666666664, 4}, {1.5666666666666664, 6}, {2.9000000000000004, 8}, {3.5500000000000007, 11}, {4.483333333333333, 12}, {4.916666666666667, 14}, {5.916666666666667, 16}, {7.35, 17}, {7.983333333333333, 19}, {8.916666666666666, 20}, {8.916666666666666, 21}, {9.65, 22}, {10.633333333333333, 24}, {11.466666666666667, 27}, {11.95, 29}}, {{12.366666666666667, 30}, {14.333333333333334…	{{{3.883333333333333, 2}, {4.133333333333333, 4}, {4.666666666666667, 6}, {5.133333333333333, 8}, {5.483333333333333, 10}, {6.783333333333333, 12}, {8.733333333333334, 13}, {8.733333333333334, 14}, {9.266666666666666, 16}, {11.733333333333333, 17}}, {{12.816666666666666, 19}, {13.816666666666666, 21}, {14.716666666666667, 23}, {19.35, 25}, {19.95, 27}, {20.583333333333336, 29}, {21.1, 32}, {21.5,…	{{"Atlanta Hawks", "Toronto Raptors"}, {112, 73}, {"2002", "04"}}
{{{1.9000000000000004, 1}, {2.133333333333333, 3}, {2.5500000000000007, 5}, {3.1500000000000004, 7}, {4.416666666666667, 9}, {4.95, 10}, {4.95, 11}, {5.85, 13}, {6.883333333333334, 15}, {7.2, 17}, {7.2, 18}, {8.566666666666666, 20}, {9.316666666666666, 22}, {10.183333333333334, 24}, {10.666666666666666, 25}, {10.666666666666666, 26}, {11.983333333333333, 27}}, {{15.133333333333333, 29}, {15.81666…	{{{0.75, 2}, {1.1833333333333336, 4}, {1.7666666666666675, 6}, {3.5166666666666675, 8}, {4., 11}, {4.75, 13}, {6.733333333333333, 15}, {11., 17}, {11.483333333333334, 19}}, {{13.25, 21}, {14.3, 23}, {14.766666666666667, 26}, {16.066666666666666, 28}, {17.883333333333333, 30}, {18.383333333333333, 32}, {19.7, 34}, {20.566666666666666, 37}, {21.15, 39}, {21.766666666666666, 41}, {22.483333333333334…	{{"Cleveland Cavaliers", "Atlanta Hawks"}, {128, 123}, {"2002", "04"}}
{{{1.0666666666666664, 3}, {2.1999999999999993, 5}, {3.2666666666666675, 7}, {4.566666666666666, 8}, {4.566666666666666, 9}, {5.1, 11}, {5.633333333333334, 13}, {6.033333333333333, 15}, {7.566666666666666, 17}, {8.216666666666667, 18}, {8.216666666666667, 19}, {9.116666666666667, 21}, {10.616666666666667, 23}, {11.716666666666667, 24}}, {{12.3, 26}, {12.933333333333334, 28}, {14.366666666666667, …	{{{0.2666666666666675, 2}, {0.7166666666666668, 4}, {1.3833333333333329, 5}, {2.4333333333333336, 8}, {4.166666666666667, 10}, {5.383333333333333, 12}, {6.783333333333333, 14}, {7.316666666666666, 16}, {7.983333333333333, 18}, {8.45, 20}, {9.616666666666667, 22}, {10.083333333333334, 24}, {10.083333333333334, 25}, {10.5, 27}, {11.133333333333333, 29}, {11.4, 30}, {11.4, 31}}, {{12.583333333333334…	{{"Detroit Pistons", "Chicago Bulls"}, {106, 124}, {"2002", "04"}}
{{{0.5666666666666664, 2}, {1.1833333333333336, 4}, {2.1500000000000004, 6}, {2.7666666666666675, 8}, {4.35, 10}, {6.216666666666667, 12}, {8.1, 14}, {8.1, 15}, {8.733333333333334, 17}, {9.9, 18}, {9.9, 19}, {10.933333333333334, 20}, {11.516666666666667, 21}, {11.516666666666667, 22}}, {{13.133333333333333, 24}, {13.8, 26}, {15., 29}, {15.55, 32}, {17.383333333333333, 35}, {17.916666666666668, 37…	{{{0.75, 2}, {1.4499999999999993, 4}, {1.9666666666666668, 5}, {3.583333333333334, 7}, {5.85, 8}, {5.85, 9}, {6.983333333333333, 11}, {9.533333333333333, 13}, {10.133333333333333, 15}, {10.633333333333333, 18}, {11.316666666666666, 21}, {11.916666666666666, 24}}, {{14.133333333333333, 25}, {14.7, 26}, {14.7, 27}, {17.53333333333333, 28}, {18.1, 29}, {18.816666666666666, 31}, {19.5, 33}, {21.91666…	{{"Phoenix Suns", "Denver"}, {98, 94}, {"2002", "04"}}
{{{0.25, 2}, {2.383333333333333, 4}, {3.833333333333334, 6}, {4.666666666666667, 7}}}	{{{0.4666666666666668, 2}, {1.0666666666666664, 4}, {2.1999999999999993, 6}, {3.0500000000000007, 8}, {4.45, 10}}}	{{"Utah", "Golden State Warriors"}, {7, 10}, {"2002", "04"}}
{{{1.8166666666666664, 1}, {3.6500000000000004, 4}, {4.7, 6}, {5.133333333333333, 7}, {5.133333333333333, 8}, {5.916666666666667, 9}, {5.916666666666667, 10}, {7.033333333333333, 11}, {7.033333333333333, 12}, {7.75, 14}, {10.1, 16}, {11.983333333333333, 18}}, {{12.383333333333333, 20}, {13.433333333333334, 22}, {15.75, 24}, {16.166666666666668, 26}, {16.666666666666668, 28}, {17.566666666666666, …	{{{0.7166666666666668, 2}, {0.7166666666666668, 3}, {1.5666666666666664, 5}, {2.0166666666666675, 7}, {2.5500000000000007, 9}, {2.966666666666667, 11}, {3.883333333333333, 13}, {4.45, 15}, {5.7, 17}, {6.1, 19}, {6.7, 21}, {7.416666666666667, 23}, {8.533333333333333, 25}, {9.25, 27}, {9.733333333333334, 29}}, {{12.8, 31}, {13.75, 33}, {14.833333333333334, 35}, {17.03333333333333, 37}, {19.35, 39},…	{{"Minnesota", "Los Angeles Clippers"}, {98, 101}, {"2002", "04"}}
{{{0.7666666666666675, 2}, {1.5666666666666664, 5}, {2.75, 7}, {3.9000000000000004, 9}, {4.166666666666667, 12}, {6.816666666666666, 13}, {6.816666666666666, 14}, {8.233333333333334, 16}, {9.183333333333334, 18}, {9.7, 19}, {9.7, 20}, {10.533333333333333, 21}, {10.533333333333333, 22}, {11.133333333333333, 25}}, {{13.3, 27}, {14.45, 28}, {14.45, 29}, {15.366666666666667, 30}, {15.366666666666667,…	{{{0.3000000000000007, 2}, {1.75, 4}, {3.383333333333333, 6}, {5.066666666666666, 8}, {5.633333333333334, 11}, {6.033333333333333, 13}, {7.133333333333333, 16}, {9.483333333333334, 18}, {10.083333333333334, 20}, {11.216666666666667, 21}, {11.483333333333334, 22}, {11.483333333333334, 23}, {11.483333333333334, 24}, {12., 26}}, {{12.383333333333333, 28}, {13.066666666666666, 30}, {13.61666666666666…	{{"Dallas", "Seattle SuperSonics"}, {99, 116}, {"2002", "04"}}
{{{0.25, 2}, {0.9333333333333336, 4}, {1.4499999999999993, 6}, {2.0666666666666664, 8}, {3.5, 10}, {4.216666666666667, 12}, {5.35, 14}, {6.166666666666667, 16}, {6.816666666666666, 19}, {7.283333333333333, 21}, {8.05, 23}}, {{12.633333333333333, 24}, {14.45, 26}, {15.5, 28}, {16.03333333333333, 29}, {16.03333333333333, 30}, {17.066666666666666, 33}, {18.45, 35}, {18.45, 36}, {18.983333333333334, …	{{{0.6333333333333329, 2}, {1.1999999999999993, 4}, {1.7666666666666675, 6}, {2.8000000000000007, 9}, {3.133333333333333, 11}, {3.133333333333333, 12}, {4.6, 13}, {4.6, 14}, {5.1, 16}, {5.1, 17}, {5.666666666666667, 18}, {5.75, 20}, {6.6, 22}, {7.1, 24}, {7.566666666666666, 26}, {8.366666666666667, 28}, {8.833333333333334, 30}, {9.333333333333334, 32}, {9.733333333333334, 35}, {10.15, 37}, {10.96…	{{"San Antonio", "Memphis"}, {92, 113}, {"2002", "04"}}
{{{0.38333333333333286, 2}, {1.5166666666666675, 4}, {1.9666666666666668, 6}, {2.4000000000000004, 7}, {2.4000000000000004, 8}, {2.833333333333334, 10}, {4.283333333333333, 13}, {4.783333333333333, 15}, {5.35, 17}, {5.95, 19}, {6.566666666666666, 21}, {7.566666666666666, 23}, {8.083333333333334, 25}, {10.5, 27}}, {{12.566666666666666, 29}, {13.216666666666667, 30}, {13.216666666666667, 31}, {14.0…	{{{0.6333333333333329, 2}, {1.3166666666666664, 4}, {1.75, 6}, {2.1999999999999993, 8}, {2.583333333333334, 10}, {3.9333333333333336, 12}, {4.566666666666666, 14}, {5.066666666666666, 16}, {6.283333333333333, 19}, {6.816666666666666, 21}, {7.2, 23}, {7.85, 24}, {7.85, 25}, {8.333333333333334, 27}, {8.916666666666666, 29}, {9.4, 32}, {10.216666666666667, 34}, {11.066666666666666, 36}}, {{12.95, 38…	{{"Memphis", "Houston"}, {95, 98}, {"2002", "04"}}
{{{0.1999999999999993, 2}, {0.6999999999999993, 4}, {1.083333333333334, 5}, {1.083333333333334, 6}, {2.9333333333333336, 8}, {3.633333333333333, 10}, {4.25, 12}, {4.883333333333334, 14}, {5.566666666666666, 16}, {6.25, 17}, {6.25, 18}, {6.916666666666667, 20}, {8.05, 22}, {8.6, 24}, {10.483333333333334, 26}}, {{15.15, 28}, {18.316666666666666, 30}, {20.366666666666667, 32}, {20.6, 33}, {21.15, 35…	{{{1.3166666666666664, 1}, {1.75, 3}, {2.3166666666666664, 5}, {4.566666666666666, 7}, {5.283333333333333, 9}, {7.25, 10}, {7.25, 11}, {7.666666666666667, 13}, {8.833333333333334, 15}, {9.716666666666667, 17}, {11.2, 20}}, {{12.816666666666666, 22}, {15.4, 24}, {16.066666666666666, 26}, {18.03333333333333, 29}, {18.95, 31}, {19.633333333333333, 34}, {20.21666666666667, 37}, {20.45, 38}, {20.45, 3…	{{"New York Knicks", "Miami Heat"}, {67, 94}, {"2002", "04"}}
{{{0.8166666666666664, 2}, {2.383333333333333, 3}, {2.383333333333333, 4}, {2.833333333333334, 6}, {3.25, 8}, {3.7666666666666675, 10}, {4.383333333333333, 12}, {4.883333333333334, 13}, {4.883333333333334, 14}, {5.733333333333333, 15}, {6.25, 17}, {6.25, 18}, {8.183333333333334, 20}, {8.9, 23}, {9.483333333333334, 24}, {12., 26}}, {{13.966666666666667, 28}, {13.966666666666667, 29}, {15.8, 32}, {…	{{{0.1999999999999993, 1}, {0.6333333333333329, 3}, {3.5500000000000007, 5}, {4.166666666666667, 7}, {5.066666666666666, 9}, {6.533333333333333, 11}, {7.883333333333334, 13}, {9.25, 15}, {9.25, 16}, {9.716666666666667, 18}, {10.733333333333334, 20}, {11.233333333333334, 22}}, {{14.183333333333334, 24}, {15.3, 26}, {16.5, 27}, {17.816666666666666, 28}, {18.53333333333333, 29}, {18.53333333333333, …	{{"Charlotte Hornets", "Milwaukee Bucks"}, {98, 91}, {"2002", "04"}}
{{{1.25, 2}, {2.1999999999999993, 4}, {2.883333333333333, 6}, {4.85, 8}, {6., 10}, {7.483333333333333, 11}, {9.2, 13}, {9.866666666666667, 14}, {9.866666666666667, 15}, {10.233333333333334, 18}, {10.766666666666666, 20}, {11.433333333333334, 22}}, {{12.266666666666667, 24}, {13.366666666666667, 26}, {17.21666666666667, 27}, {17.21666666666667, 28}, {17.633333333333333, 30}, {18.1, 32}, {19.45, 35…	{{{0.5666666666666664, 2}, {0.9666666666666668, 4}, {3.75, 6}, {4.133333333333333, 7}, {4.133333333333333, 8}, {6.35, 10}, {7.233333333333333, 12}, {7.733333333333333, 14}, {10.6, 15}, {10.6, 16}}, {{12.516666666666667, 17}, {12.65, 19}, {13.133333333333333, 20}, {13.133333333333333, 21}, {14., 23}, {15.65, 25}, {16.53333333333333, 27}, {16.916666666666668, 29}, {17.45, 30}, {17.45, 31}, {18.5333…	{{"Philadelphia 76ers", "Orlando Magic"}, {89, 95}, {"2002", "04"}}
{{{1.8833333333333329, 2}, {3.866666666666667, 5}, {4.633333333333334, 7}, {5.2, 10}, {5.6, 12}, {5.733333333333333, 14}, {5.733333333333333, 15}, {6.416666666666667, 17}, {6.916666666666667, 19}, {8., 21}, {9.033333333333333, 23}, {10.216666666666667, 25}, {11.433333333333334, 27}}, {{12.366666666666667, 29}, {13.683333333333334, 31}, {15.7, 32}, {15.7, 33}, {16.066666666666666, 35}, {18.1333333…	{{{0.6333333333333329, 1}, {0.6333333333333329, 2}, {1.583333333333334, 4}, {2.1500000000000004, 6}, {4.133333333333333, 7}, {4.483333333333333, 9}, {4.95, 11}, {5.6, 12}, {6.633333333333334, 14}, {7.75, 15}, {7.75, 16}, {8.7, 19}, {10.783333333333333, 21}}, {{12.7, 23}, {13.066666666666666, 25}, {13.45, 26}, {14.183333333333334, 29}, {14.616666666666667, 31}, {15.333333333333334, 33}, {16.733333…	{{"Los Angeles Lakers", "Portland Trail Blazers"}, {128, 120}, {"2002", "04"}}
{{{1.3166666666666664, 1}, {1.3166666666666664, 2}, {2.3166666666666664, 4}, {3.616666666666667, 6}, {4.133333333333333, 8}, {5.166666666666667, 9}, {6.383333333333333, 11}, {7.983333333333333, 12}, {7.983333333333333, 13}, {8.7, 14}, {8.7, 15}, {9.166666666666666, 17}, {9.716666666666667, 19}, {10.133333333333333, 20}, {10.75, 21}, {10.75, 22}}, {{13.216666666666667, 24}, {13.616666666666667, 26…	{{{1.4666666666666668, 2}, {1.8666666666666671, 4}, {2.4333333333333336, 5}, {2.5, 6}, {3.3166666666666664, 8}, {3.716666666666667, 10}, {4.5, 12}, {5.383333333333333, 14}, {6.033333333333333, 16}, {7.066666666666666, 18}, {7.483333333333333, 20}, {8.183333333333334, 21}, {8.183333333333334, 22}, {8.55, 24}, {9.483333333333334, 26}, {10.5, 29}, {11.083333333333334, 31}}, {{12.333333333333334, 33}…	{{"Dallas", "Sacramento Kings"}, {100, 113}, {"2002", "04"}}
{{{0.9499999999999993, 2}, {2.116666666666667, 4}, {5.95, 7}, {6.916666666666667, 8}, {7.666666666666667, 10}, {9.116666666666667, 12}, {9.816666666666666, 14}, {10.883333333333333, 16}, {11.55, 18}}, {{12.216666666666667, 20}, {12.8, 22}, {14.083333333333334, 24}, {15.316666666666666, 26}, {16.316666666666666, 28}, {16.85, 30}, {17.416666666666668, 32}, {17.983333333333334, 34}, {20.733333333333…	{{{0.21666666666666679, 2}, {1.3166666666666664, 4}, {1.8166666666666664, 7}, {4.25, 9}, {4.85, 11}, {6.283333333333333, 13}, {7.1, 15}, {8.75, 17}, {9.566666666666666, 19}, {10.083333333333334, 21}, {10.083333333333334, 22}, {10.583333333333334, 24}, {10.583333333333334, 25}, {11.283333333333333, 28}, {11.916666666666666, 30}}, {{14.383333333333333, 31}, {14.383333333333333, 32}, {16., 34}, {18.…	{{"Indiana Pacers", "Washington Wizards"}, {80, 86}, {"2002", "04"}}
{{{1.5666666666666664, 2}, {1.9000000000000004, 4}, {2.5666666666666664, 7}, {3.5166666666666675, 9}, {4.166666666666667, 11}, {5.45, 13}, {6.1, 15}, {7.5, 17}, {8.983333333333334, 19}, {9.4, 21}, {9.4, 22}, {9.683333333333334, 24}, {10.75, 26}, {11.666666666666666, 28}}, {{12.2, 30}, {13., 32}, {14.25, 34}, {15.766666666666667, 36}, {17.383333333333333, 38}, {17.883333333333333, 40}, {18.85, 41}…	{{{0.40000000000000036, 2}, {0.75, 4}, {3.1833333333333336, 6}, {4.483333333333333, 8}, {4.816666666666666, 10}, {7.75, 12}, {8.483333333333334, 14}, {11.116666666666667, 15}, {11.116666666666667, 16}, {11.45, 18}, {11.833333333333334, 19}}, {{12.633333333333333, 22}, {14.833333333333334, 24}, {16.133333333333333, 26}, {21.916666666666664, 28}}, {{27.766666666666666, 30}, {27.766666666666666, 31}…	{{"New Jersey Nets", "Toronto Raptors"}, {101, 82}, {"2002", "04"}}
{{{0.9499999999999993, 3}, {1.4499999999999993, 5}, {2.0166666666666675, 7}, {2.583333333333334, 9}, {2.966666666666667, 10}, {2.966666666666667, 11}, {4., 13}, {5.283333333333333, 15}, {5.75, 17}, {6.916666666666667, 18}, {6.916666666666667, 19}, {6.916666666666667, 20}, {7.883333333333334, 22}, {8.483333333333334, 24}, {9.65, 25}, {9.65, 26}, {10.266666666666666, 28}}, {{13.25, 30}, {13.8333333…	{{{0.6333333333333329, 2}, {1.75, 4}, {2.216666666666667, 6}, {3.75, 9}, {4.666666666666667, 11}, {5.133333333333333, 13}, {6.033333333333333, 15}, {6.566666666666666, 17}, {7.5, 19}, {8.75, 21}, {9.35, 24}, {10.616666666666667, 27}, {11.083333333333334, 29}}, {{12.933333333333334, 31}, {14.083333333333334, 33}, {15.3, 35}, {16.2, 37}, {16.816666666666666, 39}, {18.2, 41}, {18.916666666666668, 43…	{{"Seattle SuperSonics", "Los Angeles Lakers"}, {111, 104}, {"2002", "04"}}
{{{0.6500000000000004, 2}, {1.8833333333333329, 3}, {1.8833333333333329, 4}, {3.9333333333333336, 6}, {5.166666666666667, 8}, {6.133333333333333, 10}, {7.133333333333333, 12}, {8.916666666666666, 14}, {10.1, 17}, {10.766666666666666, 19}}, {{15.183333333333334, 21}, {16.28333333333333, 23}, {17.1, 25}, {18.416666666666668, 27}, {19.03333333333333, 28}, {19.03333333333333, 29}, {19.883333333333333…	{{{1.0666666666666664, 3}, {1.6999999999999993, 5}, {3.633333333333333, 7}, {4.216666666666667, 9}, {4.95, 11}, {5.45, 14}, {5.783333333333333, 17}, {6.45, 18}, {7.416666666666667, 19}, {7.816666666666666, 21}, {9.766666666666666, 23}, {11.066666666666666, 25}, {11.066666666666666, 26}}, {{13.9, 28}, {14.5, 29}, {14.933333333333334, 31}, {15.933333333333334, 33}, {18.166666666666668, 35}, {20.783…	{{"Boston Celtics", "Minnesota"}, {90, 93}, {"2002", "04"}}
{{{0.31666666666666643, 2}, {4.383333333333333, 4}, {4.733333333333333, 6}, {5.283333333333333, 8}, {6.066666666666666, 9}, {6.6, 10}, {6.6, 11}, {7.45, 13}, {7.783333333333333, 15}, {8.35, 16}, {8.35, 17}, {9.1, 19}, {10.35, 21}, {10.883333333333333, 22}, {10.883333333333333, 23}, {11.916666666666666, 25}}, {{12.516666666666667, 27}, {13.2, 29}, {14.95, 31}, {16.28333333333333, 33}, {17.31666666…	{{{1.8166666666666664, 2}, {2.966666666666667, 3}, {2.966666666666667, 4}, {3.583333333333334, 6}, {4.033333333333333, 7}, {5.733333333333333, 9}, {6.35, 11}, {6.783333333333333, 12}, {8.166666666666666, 14}, {8.85, 15}, {9.65, 16}, {10.533333333333333, 18}, {11.116666666666667, 20}, {12., 22}}, {{12.433333333333334, 24}, {14.15, 26}, {14.45, 29}, {17., 31}, {19.1, 34}, {19.7, 36}, {20.2166666666…	{{"Chicago Bulls", "Philadelphia 76ers"}, {96, 98}, {"2002", "04"}}
{{{0.5, 2}, {0.9000000000000004, 4}, {2.383333333333333, 6}, {3.6999999999999993, 8}, {4.283333333333333, 9}, {5.85, 11}, {6.783333333333333, 13}, {8.65, 15}, {8.65, 16}, {9.75, 19}, {11.133333333333333, 21}, {11.333333333333334, 23}, {12., 25}}, {{12.316666666666666, 28}, {12.766666666666667, 30}, {13.383333333333333, 32}, {14.75, 33}, {16.383333333333333, 35}, {17.916666666666668, 36}, {17.9166…	{{{2.083333333333334, 2}, {4.133333333333333, 4}, {4.5, 6}, {5.033333333333333, 8}, {5.666666666666667, 10}, {5.666666666666667, 11}, {6.1, 13}, {6.1, 14}, {7.033333333333333, 16}, {8.316666666666666, 18}, {8.916666666666666, 20}, {9.566666666666666, 22}, {10.1, 24}, {10.9, 26}, {11.716666666666667, 28}}, {{14.216666666666667, 30}, {15.566666666666666, 33}, {16.666666666666668, 35}, {17.1, 38}, {…	{{"Orlando Magic", "Atlanta Hawks"}, {95, 102}, {"2002", "04"}}
{{{1.5500000000000007, 1}, {2.5166666666666675, 3}, {4.416666666666667, 5}, {5.066666666666666, 7}, {7.033333333333333, 8}, {7.033333333333333, 9}, {8.033333333333333, 11}, {8.666666666666666, 14}, {10., 16}, {10.383333333333333, 18}, {10.866666666666667, 20}, {11.516666666666667, 22}}, {{12.7, 24}, {13.633333333333333, 25}, {13.633333333333333, 26}, {14.15, 27}, {14.15, 28}, {17.133333333333333,…	{{{0.6333333333333329, 2}, {1.1999999999999993, 4}, {1.8666666666666671, 5}, {2.1500000000000004, 8}, {3.466666666666667, 10}, {3.75, 11}, {3.75, 12}, {4.783333333333333, 14}, {6.85, 16}, {7.316666666666666, 18}, {8.933333333333334, 21}, {9.333333333333334, 23}, {10.133333333333333, 24}, {11.3, 25}, {11.3, 26}, {11.883333333333333, 28}, {11.883333333333333, 29}}, {{14.45, 31}, {14.45, 32}, {14.76…	{{"Indiana Pacers", "Cleveland Cavaliers"}, {95, 99}, {"2002", "04"}}
{{{0.25, 2}, {2.8166666666666664, 4}, {4.25, 6}, {5.45, 9}, {6.566666666666666, 12}, {8.566666666666666, 14}, {9.65, 17}, {10.183333333333334, 19}, {11.216666666666667, 20}, {11.216666666666667, 21}, {11.483333333333334, 22}, {11.483333333333334, 23}, {11.983333333333333, 25}}, {{12.383333333333333, 27}, {13.566666666666666, 29}, {15.216666666666667, 31}, {15.9, 32}, {15.9, 33}, {16.6, 35}, {19.,…	{{{0.6833333333333336, 2}, {2.2666666666666675, 4}, {3.616666666666667, 6}, {4.983333333333333, 8}, {5.7, 10}, {7.25, 12}, {8.95, 14}, {9.416666666666666, 16}, {11.016666666666667, 18}, {11.4, 20}, {11.783333333333333, 21}}, {{13.9, 22}, {13.9, 23}, {16.25, 25}, {16.816666666666666, 27}, {17.5, 28}, {17.5, 29}, {18.21666666666667, 32}, {18.666666666666668, 34}, {20.5, 36}, {21.21666666666667, 38}…	{{"Utah", "Dallas"}, {96, 87}, {"2002", "04"}}
{{{0.5, 2}, {0.9666666666666668, 3}, {0.9666666666666668, 4}, {2.6500000000000004, 6}, {3.633333333333333, 8}, {4.066666666666666, 10}, {4.666666666666667, 12}, {5.166666666666667, 14}, {8.55, 16}, {9.6, 18}, {10.1, 20}, {10.833333333333334, 22}, {11.166666666666666, 24}}, {{13.883333333333333, 26}, {17.03333333333333, 28}, {17.416666666666668, 30}, {17.916666666666668, 32}, {18.45, 34}, {18.95, …	{{{1.3833333333333329, 2}, {2.366666666666667, 4}, {2.966666666666667, 6}, {4.383333333333333, 9}, {5.416666666666667, 11}, {5.883333333333334, 13}, {7.133333333333333, 15}, {7.7, 17}, {7.7, 18}, {8.266666666666666, 20}, {8.683333333333334, 22}, {9.216666666666667, 24}, {11., 26}}, {{13.216666666666667, 29}, {14.25, 31}, {16.816666666666666, 33}, {19.25, 35}, {22.78333333333333, 37}, {23.5, 39}, …	{{"Memphis", "Los Angeles Clippers"}, {92, 84}, {"2002", "04"}}
{{{0.4499999999999993, 2}, {1.2666666666666675, 4}, {3.5500000000000007, 6}, {4.383333333333333, 8}, {6.6, 10}, {7.816666666666666, 12}, {8.433333333333334, 14}, {11.15, 16}, {11.7, 18}}, {{13.683333333333334, 20}, {13.683333333333334, 21}, {15.816666666666666, 23}, {15.816666666666666, 24}, {16.316666666666666, 27}, {16.53333333333333, 29}, {17.2, 30}, {17.2, 31}, {17.85, 33}, {18.35, 35}, {19.0…	{{{0.1999999999999993, 1}, {0.1999999999999993, 2}, {1.1333333333333329, 4}, {4.6, 5}, {5.166666666666667, 7}, {5.6, 9}, {7.1, 10}, {7.6, 12}, {8.766666666666666, 13}, {9.9, 15}, {10.833333333333334, 16}, {11.316666666666666, 19}, {12., 21}}, {{13.45, 23}, {14.833333333333334, 25}, {15.5, 27}, {16., 29}, {16.78333333333333, 31}, {18.816666666666666, 33}, {19.166666666666668, 35}, {19.633333333333…	{{"Charlotte Hornets", "Miami Heat"}, {81, 88}, {"2002", "04"}}
{{{0.6333333333333329, 2}, {1.5666666666666664, 4}, {1.8166666666666664, 7}, {2.883333333333333, 9}, {3.25, 11}, {3.6833333333333336, 13}, {4., 15}, {5.666666666666667, 17}, {6.316666666666666, 18}, {6.816666666666666, 20}, {7.5, 22}, {8.466666666666667, 24}, {9.266666666666666, 26}, {10., 28}}, {{13.316666666666666, 30}, {16.166666666666668, 31}, {16.7, 33}, {17.1, 35}, {17.6, 37}, {18.316666666…	{{{1.25, 2}, {1.7166666666666668, 4}, {2.133333333333333, 6}, {2.6500000000000004, 7}, {2.6500000000000004, 8}, {3.0666666666666664, 10}, {3.383333333333333, 13}, {5.066666666666666, 14}, {5.066666666666666, 15}, {6., 17}, {6.5, 18}, {6.5, 19}, {6.5, 20}, {8.233333333333334, 22}, {9., 24}, {9.533333333333333, 26}, {10.25, 28}, {10.25, 29}, {10.866666666666667, 31}, {11.966666666666667, 34}}, {{14…	{{"Toronto Raptors", "Milwaukee Bucks"}, {105, 89}, {"2002", "04"}}
{{{1.333333333333334, 2}, {2.3000000000000007, 4}, {2.716666666666667, 6}, {3.2666666666666675, 8}, {5.816666666666666, 10}, {6.733333333333333, 12}, {7.1, 14}, {7.733333333333333, 16}, {7.733333333333333, 17}, {9.45, 19}, {10.033333333333333, 21}, {11.366666666666667, 23}}, {{13.75, 25}, {14.383333333333333, 27}, {15., 30}, {15.8, 32}, {17.28333333333333, 34}, {17.78333333333333, 36}, {18.816666…	{{{1.0166666666666675, 2}, {1.6333333333333329, 4}, {3.616666666666667, 5}, {3.616666666666667, 6}, {4., 8}, {5.5, 9}, {5.5, 10}, {6.1, 11}, {6.1, 12}, {7.533333333333333, 14}, {7.916666666666667, 15}, {7.916666666666667, 16}, {8.416666666666666, 19}, {8.75, 20}, {8.75, 21}, {10.416666666666666, 24}, {11.166666666666666, 25}, {11.166666666666666, 26}}, {{12.45, 28}, {13.066666666666666, 30}, {14.…	{{"Detroit Pistons", "New Jersey Nets"}, {98, 103}, {"2002", "04"}}
{{{0.25, 2}, {0.8333333333333339, 4}, {2.883333333333333, 6}, {3.616666666666667, 7}, {3.616666666666667, 8}, {4.133333333333333, 10}, {5.383333333333333, 11}, {6.1, 13}, {7.2, 15}, {7.6, 17}, {7.6, 18}, {8.25, 20}, {9.083333333333334, 22}, {10.183333333333334, 24}, {10.766666666666666, 26}, {11.15, 27}, {12., 28}, {12., 29}}, {{13.316666666666666, 30}, {13.45, 32}, {13.866666666666667, 34}, {14.…	{{{0.6166666666666671, 2}, {1.6166666666666671, 4}, {1.9499999999999993, 6}, {3.9333333333333336, 9}, {4.75, 11}, {5.2, 13}, {5.633333333333334, 15}, {5.816666666666666, 17}, {5.816666666666666, 18}, {7.85, 21}, {8.9, 23}, {9.283333333333333, 25}, {9.616666666666667, 27}, {10.483333333333334, 29}, {11.066666666666666, 31}, {11.4, 33}}, {{13.083333333333334, 35}, {13.65, 37}, {15.333333333333334, …	{{"Golden State Warriors", "Sacramento Kings"}, {120, 106}, {"2002", "04"}}
{{{0.75, 2}, {1.25, 5}, {2.133333333333333, 7}, {2.6999999999999993, 9}, {3.8166666666666664, 11}, {4.45, 13}, {4.95, 15}, {6.45, 17}, {6.916666666666667, 19}, {7.916666666666667, 20}, {7.916666666666667, 21}, {8.45, 23}, {9.616666666666667, 25}, {10.483333333333334, 27}, {11.466666666666667, 29}, {11.966666666666667, 31}}, {{13.316666666666666, 33}, {15.383333333333333, 36}, {16.2, 38}, {17.5333…	{{{1.8166666666666664, 1}, {1.8166666666666664, 2}, {3.0166666666666675, 4}, {4.133333333333333, 6}, {5.95, 8}, {7.533333333333333, 10}, {8.116666666666667, 12}, {9.283333333333333, 14}, {11.833333333333334, 15}}, {{12.75, 18}, {14., 20}, {14.616666666666667, 21}, {15.133333333333333, 23}, {16.733333333333334, 25}, {19.383333333333333, 27}, {21.05, 29}, {21.85, 31}, {22.933333333333334, 33}}, {{2…	{{"Phoenix Suns", "San Antonio"}, {95, 71}, {"2002", "04"}}
{{{0.6333333333333329, 2}, {1.5666666666666664, 4}, {1.9499999999999993, 5}, {1.9499999999999993, 6}, {2.6999999999999993, 8}, {3.1833333333333336, 10}, {3.8166666666666664, 12}, {4.283333333333333, 14}, {5.35, 15}, {5.35, 16}, {5.85, 18}, {6.916666666666667, 20}, {8.95, 21}, {8.95, 22}, {9.516666666666666, 24}, {10.6, 26}, {11.983333333333333, 28}}, {{12.5, 30}, {12.95, 32}, {13.333333333333334,…	{{{0.38333333333333286, 2}, {2.3166666666666664, 4}, {2.883333333333333, 6}, {3.5, 8}, {4.066666666666666, 10}, {4.633333333333334, 12}, {5.033333333333333, 14}, {5.566666666666666, 16}, {6.133333333333333, 19}, {7.133333333333333, 21}, {9.766666666666666, 23}, {10.883333333333333, 26}, {11.583333333333334, 29}}, {{16.2, 31}, {17.916666666666668, 33}, {18.5, 35}, {19.566666666666666, 36}, {19.566…	{{"New York Knicks", "Washington Wizards"}, {116, 112}, {"2002", "04"}}
{{{0.3000000000000007, 3}, {1.0500000000000007, 5}, {1.5, 7}, {2.5166666666666675, 9}, {2.9000000000000004, 12}, {4.7, 14}, {5.166666666666667, 17}, {7.033333333333333, 19}, {8.416666666666666, 20}, {11.35, 22}, {12., 24}}, {{12.516666666666667, 26}, {14.766666666666667, 28}, {15.95, 29}, {15.95, 30}, {16.883333333333333, 33}, {17.28333333333333, 35}, {17.666666666666668, 37}, {20.333333333333336…	{{{0.6999999999999993, 2}, {3.75, 4}, {4.033333333333333, 5}, {8.85, 6}, {8.85, 7}, {10., 9}, {11.65, 10}, {11.65, 11}}, {{12.8, 13}, {12.8, 14}, {13.366666666666667, 15}, {13.366666666666667, 16}, {13.75, 18}, {14.45, 20}, {15.516666666666667, 22}, {16.666666666666668, 23}, {16.666666666666668, 24}, {17.133333333333333, 25}, {17.133333333333333, 26}, {18.233333333333334, 28}, {18.916666666666668…	{{"Atlanta Hawks", "Boston Celtics"}, {89, 81}, {"2002", "04"}}
{{{2.883333333333333, 2}, {3.4499999999999993, 3}, {4.483333333333333, 5}, {5.033333333333333, 7}, {6.483333333333333, 9}, {8.25, 11}, {8.25, 12}, {9.216666666666667, 14}, {9.733333333333334, 15}, {9.733333333333334, 16}, {10.383333333333333, 18}, {11.1, 20}}, {{12.383333333333333, 22}, {14.05, 24}, {14.583333333333334, 25}, {14.583333333333334, 26}, {16., 28}, {16.78333333333333, 30}, {17.25, 32…	{{{0.9666666666666668, 2}, {2.466666666666667, 4}, {4.2, 6}, {5.35, 8}, {6.816666666666666, 10}, {7.316666666666666, 12}, {9.416666666666666, 14}, {9.416666666666666, 15}, {11.016666666666667, 17}, {11.016666666666667, 18}, {11.416666666666666, 19}, {12., 21}}, {{12.75, 23}, {13.25, 25}, {13.883333333333333, 27}, {13.883333333333333, 28}, {14.383333333333333, 30}, {15.2, 32}, {16.2, 34}, {16.8833…	{{"Chicago Bulls", "Charlotte Hornets"}, {112, 106}, {"2002", "04"}}
{{{1.6500000000000004, 2}, {2.9499999999999993, 4}, {3.583333333333334, 6}, {4.2, 8}, {5.566666666666666, 9}, {5.566666666666666, 10}, {6.6, 12}, {7.633333333333334, 14}, {8.433333333333334, 16}, {8.733333333333334, 19}, {9.366666666666667, 21}, {10.183333333333334, 24}, {10.783333333333333, 27}, {11.2, 29}, {11.2, 30}, {11.766666666666667, 32}}, {{12.583333333333334, 34}, {13.266666666666667, 36…	{{{1.2666666666666675, 2}, {1.9499999999999993, 4}, {2.616666666666667, 6}, {3.25, 8}, {4.066666666666666, 10}, {4.45, 12}, {4.816666666666666, 15}, {6.283333333333333, 17}, {7.166666666666667, 19}, {9.033333333333333, 21}, {11.45, 23}}, {{12.316666666666666, 25}, {12.8, 27}, {14.266666666666667, 29}, {14.966666666666667, 30}, {14.966666666666667, 31}, {16.566666666666666, 32}, {16.56666666666666…	{{"Milwaukee Bucks", "Detroit Pistons"}, {123, 89}, {"2002", "04"}}
{{{7., 2}, {7.35, 4}, {7.983333333333333, 6}, {8.433333333333334, 8}, {10.266666666666666, 10}, {10.6, 12}, {11., 13}, {11., 14}, {11.166666666666666, 16}, {11.833333333333334, 19}}, {{13.2, 21}, {13.75, 23}, {14.316666666666666, 25}, {17.35, 27}, {17.7, 29}, {18.166666666666668, 31}, {19.383333333333333, 34}, {19.733333333333334, 36}, {19.916666666666668, 37}, {20.53333333333333, 39}, {21.666666…	{{{7.666666666666667, 2}, {9.4, 4}, {11.45, 6}, {11.983333333333333, 8}}, {{12.833333333333334, 10}, {13.5, 12}, {15.9, 14}, {17.03333333333333, 15}, {18.03333333333333, 17}, {18.316666666666666, 18}, {18.316666666666666, 19}, {19.066666666666666, 20}, {19.066666666666666, 21}, {20.166666666666664, 23}, {20.78333333333333, 24}, {20.78333333333333, 25}, {21.333333333333336, 27}, {21.83333333333333…	{{"Los Angeles Clippers", "Golden State Warriors"}, {93, 93}, {"2002", "04"}}
{{{1.6999999999999993, 2}, {2.466666666666667, 4}, {3.5, 6}, {4.6, 8}, {4.6, 9}, {5.416666666666667, 12}, {5.916666666666667, 14}, {7.6, 15}, {7.6, 16}, {9.533333333333333, 18}, {11.483333333333334, 20}, {12., 23}}, {{13.2, 25}, {13.716666666666667, 27}, {14.2, 29}, {15.333333333333334, 32}, {15.883333333333333, 33}, {15.883333333333333, 34}, {16.53333333333333, 35}, {17.416666666666668, 37}, {18…	{{{1.3166666666666664, 2}, {5., 4}, {5.666666666666667, 6}, {6.133333333333333, 8}, {7.916666666666667, 10}, {8.483333333333334, 12}, {11., 13}, {11.066666666666666, 15}, {11.85, 17}}, {{12.816666666666666, 18}, {15.216666666666667, 20}, {16.85, 22}, {18.566666666666666, 23}, {19.2, 25}, {19.733333333333334, 27}, {20.53333333333333, 29}, {20.916666666666664, 31}, {21.35, 33}, {22.03333333333333, …	{{"Philadelphia 76ers", "Indiana Pacers"}, {103, 80}, {"2002", "04"}}
{{{0.5166666666666675, 2}, {1.1500000000000004, 4}, {1.1500000000000004, 5}, {3.3166666666666664, 7}, {5.233333333333333, 9}, {5.783333333333333, 12}, {6.633333333333334, 14}, {7.2, 16}, {7.6, 18}, {8.033333333333333, 20}, {9.083333333333334, 23}, {10.366666666666667, 25}, {10.866666666666667, 26}, {10.866666666666667, 27}, {11.216666666666667, 29}, {11.216666666666667, 30}}, {{14.5, 31}, {15.7, …	{{{0.6999999999999993, 1}, {1.3833333333333329, 3}, {2.4000000000000004, 5}, {3.866666666666667, 7}, {4.983333333333333, 9}, {5.566666666666666, 10}, {8.333333333333334, 12}, {8.866666666666667, 14}, {9.683333333333334, 16}, {10.1, 19}, {11.033333333333333, 21}, {11.416666666666666, 24}, {11.866666666666667, 25}, {11.866666666666667, 26}}, {{12.9, 28}, {14.766666666666667, 30}, {15.9, 32}, {17.48…	{{"Sacramento Kings", "Los Angeles Lakers"}, {109, 95}, {"2002", "04"}}
{{{1.7166666666666668, 2}, {2.583333333333334, 4}, {3.3166666666666664, 6}, {3.6833333333333336, 8}, {5.166666666666667, 10}, {6.7, 12}, {9.016666666666666, 14}, {10.05, 17}, {10.6, 19}, {11.1, 21}, {11.45, 23}, {11.666666666666666, 25}}, {{13.633333333333333, 28}, {14.316666666666666, 30}, {14.316666666666666, 31}, {15.883333333333333, 33}, {16.383333333333333, 34}, {16.383333333333333, 35}, {17…	{{{1., 2}, {2.25, 4}, {4., 6}, {6.283333333333333, 8}, {7.166666666666667, 10}, {7.85, 12}, {9.75, 14}}, {{14., 16}, {14.566666666666666, 18}, {15.616666666666667, 20}, {16.2, 21}, {16.666666666666668, 23}, {17., 25}, {19.383333333333333, 26}, {19.383333333333333, 27}, {19.916666666666668, 30}, {20.35, 32}, {22.1, 34}, {23.15, 36}, {23.583333333333336, 37}, {23.583333333333336, 38}}, {{27.5, 40},…	{{"Denver", "Minnesota"}, {104, 90}, {"2002", "04"}}
{{{10.783333333333333, 3}, {11.716666666666667, 5}}, {{13.75, 7}, {15.633333333333333, 9}, {17.633333333333333, 10}, {17.633333333333333, 11}, {18.95, 13}, {19.383333333333333, 15}, {20.933333333333334, 17}, {21.333333333333336, 19}, {22.1, 20}, {22.1, 21}, {22.5, 23}, {22.983333333333334, 25}}, {{24.816666666666666, 27}, {25.816666666666666, 29}, {26.383333333333333, 31}, {26.816666666666666, 33…	{{{10.35, 3}, {11.066666666666666, 5}}, {{13.383333333333333, 7}, {14.75, 9}, {17.383333333333333, 11}, {19.7, 12}, {19.7, 13}, {20.366666666666667, 15}, {20.71666666666667, 16}, {20.71666666666667, 17}, {21.21666666666667, 18}, {21.65, 20}}, {{24.25, 22}, {24.633333333333333, 23}, {25.05, 25}, {26.133333333333333, 26}, {27.633333333333333, 29}, {28.03333333333333, 30}, {29.78333333333333, 33}, {…	{{"New Jersey Nets", "New York Knicks"}, {76, 80}, {"2002", "04"}}
{{{1.6333333333333329, 2}, {2.1833333333333336, 3}, {2.6999999999999993, 5}, {3.133333333333333, 7}, {4.7, 9}, {5.75, 11}, {6.85, 13}, {7.95, 16}, {8.583333333333334, 17}, {9.083333333333334, 19}, {9.083333333333334, 20}, {10., 22}, {10.6, 25}, {11.2, 27}, {11.416666666666666, 29}, {11.65, 31}}, {{13.633333333333333, 33}, {15.65, 36}, {16.45, 38}, {17., 40}, {20.21666666666667, 41}, {20.216666666…	{{{0.8333333333333339, 2}, {1.2666666666666675, 4}, {2.383333333333333, 6}, {3.9499999999999993, 8}, {4.95, 10}, {5.483333333333333, 12}, {6.6, 14}, {7.5, 15}, {8.266666666666666, 17}, {9.283333333333333, 19}, {9.783333333333333, 21}, {10.183333333333334, 23}, {11.333333333333334, 25}, {11.666666666666666, 27}}, {{12.933333333333334, 28}, {12.933333333333334, 29}, {13.4, 32}, {13.883333333333333,…	{{"Miami Heat", "Orlando Magic"}, {89, 103}, {"2002", "04"}}
{{{0.6333333333333329, 1}, {0.6333333333333329, 2}, {1.0500000000000007, 4}, {3.0666666666666664, 6}, {3.5, 8}, {5.316666666666666, 9}, {5.816666666666666, 11}, {6.2, 13}, {6.6, 15}, {7.033333333333333, 18}, {7.533333333333333, 21}, {8.666666666666666, 22}, {8.666666666666666, 23}, {9.1, 25}, {9.583333333333334, 27}, {9.8, 29}, {10.266666666666666, 30}, {11., 32}}, {{13., 34}, {16.883333333333333…	{{{2.8000000000000007, 2}, {3.8166666666666664, 4}, {4.383333333333333, 6}, {5.033333333333333, 8}, {5.533333333333333, 10}, {6.783333333333333, 13}, {7.85, 14}, {7.85, 15}, {9.416666666666666, 17}, {10.716666666666667, 19}, {11.216666666666667, 21}, {11.566666666666666, 23}}, {{13.883333333333333, 26}, {14.8, 28}, {15.2, 31}, {16.133333333333333, 32}, {16.133333333333333, 33}, {17.41666666666666…	{{"Dallas", "Phoenix Suns"}, {89, 76}, {"2002", "04"}}
{{{0.6333333333333329, 2}, {1.2666666666666675, 4}, {3.25, 6}, {3.8166666666666664, 8}, {6.416666666666667, 10}, {7.133333333333333, 12}, {7.666666666666667, 14}, {8.233333333333334, 16}, {9., 18}, {10.033333333333333, 20}, {10.783333333333333, 22}, {11.333333333333334, 24}, {11.983333333333333, 26}}, {{14.116666666666667, 29}, {17.816666666666666, 30}, {18.85, 31}, {18.85, 32}, {19.2333333333333…	{{{2.6999999999999993, 2}, {3., 4}, {4.633333333333334, 6}, {6.133333333333333, 8}, {6.733333333333333, 9}}, {{14.383333333333333, 11}, {14.966666666666667, 13}, {15.5, 15}, {16.85, 17}, {17.416666666666668, 19}, {18.066666666666666, 21}, {21.766666666666666, 24}, {22.3, 25}, {22.3, 26}, {22.96666666666667, 27}, {22.96666666666667, 28}, {23.55, 30}}, {{25.2, 32}, {26.45, 34}, {29.1, 36}, {29.5333…	{{"Houston", "Portland Trail Blazers"}, {92, 79}, {"2002", "04"}}
{{{0.9000000000000004, 2}, {1.5166666666666675, 4}, {1.8666666666666671, 6}, {2.633333333333333, 8}, {3.0666666666666664, 10}, {3.6999999999999993, 12}, {3.6999999999999993, 13}, {3.9499999999999993, 14}, {5.1, 16}, {5.45, 18}, {9.466666666666667, 19}, {9.466666666666667, 20}, {10.35, 22}, {10.616666666666667, 23}, {10.616666666666667, 24}, {11.55, 26}}, {{12.3, 28}, {12.75, 30}, {13.883333333333…	{{{0.31666666666666643, 3}, {0.5666666666666664, 5}, {1.1999999999999993, 7}, {2.1500000000000004, 9}, {3.3166666666666664, 11}, {4.216666666666667, 12}, {4.733333333333333, 14}, {5.35, 16}, {7.2, 18}, {7.733333333333333, 20}, {8.316666666666666, 23}, {8.916666666666666, 25}, {9.666666666666666, 27}, {11.216666666666667, 29}}, {{14.133333333333333, 31}, {16.733333333333334, 33}, {17.3166666666666…	{{"Memphis", "Seattle SuperSonics"}, {109, 94}, {"2002", "04"}}
{{{0.31666666666666643, 3}, {2.4333333333333336, 5}, {2.9333333333333336, 6}, {2.9333333333333336, 7}, {3.25, 8}, {3.4333333333333336, 10}, {5.1, 12}, {6.316666666666666, 14}, {7.35, 15}, {7.35, 16}, {9.7, 17}, {10.25, 19}}, {{14.5, 21}, {15.333333333333334, 23}, {15.95, 25}, {16.416666666666668, 27}, {17.566666666666666, 29}, {18.53333333333333, 31}, {20.25, 32}, {20.25, 33}, {20.65, 34}, {20.65…	{{{3.6999999999999993, 2}, {3.6999999999999993, 3}, {4.783333333333333, 5}, {5.383333333333333, 7}, {6.6, 10}, {7.533333333333333, 12}, {8.183333333333334, 15}, {8.483333333333334, 17}, {8.483333333333334, 18}, {8.933333333333334, 20}, {9.366666666666667, 22}, {11.15, 24}, {11.15, 25}}, {{12.3, 27}, {13.266666666666667, 30}, {16.2, 31}, {16.95, 32}, {16.95, 33}, {17.883333333333333, 35}, {19.3166…	{{"San Antonio", "Utah"}, {84, 86}, {"2002", "04"}}
{{{1.5666666666666664, 4}, {2.0666666666666664, 2}, {4.35, 6}, {4.95, 7}, {6.25, 9}, {7.45, 11}, {7.816666666666666, 14}, {8.466666666666667, 16}, {8.833333333333334, 18}, {10.616666666666667, 20}, {11.633333333333333, 21}, {11.633333333333333, 22}}, {{12.833333333333334, 25}, {13.516666666666667, 27}, {14.366666666666667, 29}, {15.766666666666667, 32}, {16.2, 34}, {17.53333333333333, 35}, {17.53…	{{{1., 5}, {1.9499999999999993, 12}, {2.1833333333333336, 3}, {3.1833333333333336, 7}, {3.1833333333333336, 8}, {3.4499999999999993, 10}, {4.6, 14}, {5.95, 16}, {6.85, 17}, {6.85, 18}, {7.666666666666667, 20}, {7.666666666666667, 21}, {9.3, 23}, {10.266666666666666, 25}, {11.433333333333334, 27}}, {{14.05, 29}, {16., 31}, {17.733333333333334, 33}, {18.733333333333334, 36}, {19.1, 37}, {19.1, 38},…	{{"Cleveland Cavaliers", "Toronto Raptors"}, {103, 85}, {"2002", "04"}}
{{{0.6999999999999993, 2}, {1.4000000000000004, 4}, {2., 6}, {2., 7}, {2.5, 9}, {4.133333333333333, 12}, {4.6, 14}, {6.233333333333333, 16}, {7.916666666666667, 18}, {10.55, 19}, {10.55, 20}, {11.116666666666667, 22}, {12., 24}}, {{12.2, 26}, {13.3, 28}, {14.866666666666667, 30}, {14.866666666666667, 31}, {15.4, 32}, {16.066666666666666, 34}, {17.2, 36}, {17.883333333333333, 38}, {18.483333333333…	{{{0.40000000000000036, 2}, {1.083333333333334, 4}, {1.6999999999999993, 5}, {1.75, 7}, {2.25, 9}, {2.8000000000000007, 11}, {3.75, 13}, {4.883333333333334, 15}, {6.483333333333333, 17}, {7.316666666666666, 19}, {9.25, 21}, {9.583333333333334, 22}, {9.583333333333334, 23}, {10.15, 26}, {10.8, 27}, {11.383333333333333, 29}}, {{12.8, 31}, {13.7, 33}, {15.066666666666666, 35}, {16.45, 37}, {18.31666…	{{"Seattle SuperSonics", "San Antonio"}, {110, 89}, {"2002", "04"}}
{{{0.3333333333333339, 2}, {0.8666666666666671, 4}, {2., 7}, {3.5, 9}, {3.9499999999999993, 11}, {4.483333333333333, 13}, {5.483333333333333, 15}, {5.916666666666667, 17}, {8.216666666666667, 19}, {9.1, 20}, {9.1, 21}, {10.35, 23}, {11.216666666666667, 24}, {11.216666666666667, 25}, {11.666666666666666, 27}, {11.666666666666666, 28}, {12., 31}}, {{12.216666666666667, 32}, {12.95, 35}, {13.8666666…	{{{0.06666666666666643, 2}, {1.1833333333333336, 3}, {1.1833333333333336, 4}, {2.3166666666666664, 6}, {3.25, 7}, {4.216666666666667, 8}, {5.233333333333333, 10}, {5.666666666666667, 11}, {5.666666666666667, 12}, {6.5, 14}, {6.983333333333333, 15}, {6.983333333333333, 16}, {7.5, 18}, {7.883333333333334, 19}, {7.883333333333334, 20}, {10.1, 22}, {10.666666666666666, 23}, {10.666666666666666, 24}, …	{{"Philadelphia 76ers", "Boston Celtics"}, {92, 82}, {"2002", "04"}}
{{{0.5666666666666664, 2}, {2.5666666666666664, 4}, {3.5166666666666675, 6}, {5.066666666666666, 8}, {5.733333333333333, 9}, {6.916666666666667, 10}, {6.916666666666667, 11}, {8.85, 12}, {8.85, 13}, {9.416666666666666, 16}, {10.233333333333334, 18}, {10.866666666666667, 20}, {11.416666666666666, 22}}, {{12.316666666666666, 24}, {13.066666666666666, 26}, {14.566666666666666, 29}, {15.0833333333333…	{{{0.1999999999999993, 2}, {0.7166666666666668, 4}, {2., 6}, {2.366666666666667, 9}, {3.0666666666666664, 11}, {4.033333333333333, 12}, {4.033333333333333, 13}, {4.733333333333333, 15}, {5.983333333333333, 16}, {7.35, 18}, {7.983333333333333, 20}, {8.483333333333334, 22}, {9.066666666666666, 24}, {9.733333333333334, 27}, {10.533333333333333, 29}, {11.116666666666667, 30}, {11.116666666666667, 31}…	{{"Minnesota", "Dallas"}, {101, 94}, {"2002", "04"}}
{{{1.3166666666666664, 2}, {3.083333333333334, 4}, {3.6999999999999993, 6}, {5.383333333333333, 7}, {5.383333333333333, 8}, {8.05, 10}, {9.183333333333334, 11}, {9.183333333333334, 12}, {10.75, 14}, {11.9, 16}}, {{14.066666666666666, 18}, {16.233333333333334, 20}, {16.916666666666668, 22}, {17.53333333333333, 25}, {18.166666666666668, 27}, {19.53333333333333, 29}, {21.55, 30}, {21.55, 31}, {21.76…	{{{1.6999999999999993, 3}, {2.7666666666666675, 5}, {3.383333333333333, 7}, {12., 9}}, {{12.383333333333333, 11}, {13.65, 13}, {14.333333333333334, 15}, {16.7, 16}, {18.483333333333334, 18}, {19.21666666666667, 20}, {19.733333333333334, 21}, {19.733333333333334, 22}, {19.983333333333334, 24}, {20.666666666666664, 25}, {21.166666666666664, 28}, {22.15, 30}, {22.666666666666664, 32}, {23.6166666666…	{{"Toronto Raptors", "Detroit Pistons"}, {85, 63}, {"2002", "04"}}
{{{1.5, 2}, {3.3166666666666664, 5}, {3.7666666666666675, 7}, {5.1, 9}, {8.833333333333334, 11}, {9.516666666666666, 14}, {9.9, 17}, {10.616666666666667, 19}}, {{12.316666666666666, 20}, {12.316666666666666, 21}, {12.633333333333333, 22}, {12.633333333333333, 23}, {14.066666666666666, 24}, {14.066666666666666, 25}, {15.383333333333333, 27}, {16.133333333333333, 29}, {16.733333333333334, 32}, {17.…	{{{1.2166666666666668, 3}, {2.1500000000000004, 5}, {2.9333333333333336, 7}, {4.533333333333333, 8}, {4.533333333333333, 9}, {4.7, 11}, {6.066666666666666, 14}, {7.233333333333333, 16}, {8.116666666666667, 18}, {10.266666666666666, 20}, {10.883333333333333, 23}}, {{12.883333333333333, 24}, {13.75, 26}, {14.3, 27}, {15.866666666666667, 29}, {16.35, 31}, {17.03333333333333, 33}, {18.75, 35}, {19.16…	{{"Portland Trail Blazers", "Los Angeles Lakers"}, {95, 87}, {"2002", "04"}}
{{{1.4333333333333336, 2}, {1.9000000000000004, 4}, {2.5, 6}, {3.083333333333334, 7}, {3.5666666666666664, 9}, {4., 11}, {6.166666666666667, 13}, {6.883333333333334, 15}, {7.25, 18}}, {{12.633333333333333, 20}, {13.966666666666667, 21}, {13.966666666666667, 22}, {14.5, 24}, {14.933333333333334, 26}, {16., 29}, {17.28333333333333, 31}, {17.85, 33}, {17.85, 34}, {19.28333333333333, 36}, {19.6666666…	{{{1.1833333333333336, 2}, {2.2666666666666675, 3}, {2.2666666666666675, 4}, {3.3166666666666664, 6}, {4.6, 9}, {5.283333333333333, 11}, {7.5, 13}, {9.35, 16}, {9.866666666666667, 17}, {11.65, 19}}, {{12.316666666666666, 20}, {12.316666666666666, 21}, {13.633333333333333, 24}, {14.75, 26}, {15.266666666666667, 28}, {16.35, 29}, {16.35, 30}, {17.633333333333333, 31}, {17.633333333333333, 32}, {18.…	{{"Indiana Pacers", "New Jersey Nets"}, {95, 79}, {"2002", "04"}}
{{{0.7666666666666675, 2}, {1.3666666666666671, 4}, {1.8833333333333329, 5}, {1.8833333333333329, 6}, {3.866666666666667, 8}, {4.316666666666666, 10}, {4.85, 12}, {5.35, 13}, {5.566666666666666, 15}, {6.033333333333333, 16}, {6.033333333333333, 17}, {6.483333333333333, 19}, {6.85, 20}, {6.85, 21}, {7.633333333333334, 22}, {7.633333333333334, 23}, {8.433333333333334, 25}, {9.616666666666667, 27}, …	{{{0.5, 2}, {1.6833333333333336, 4}, {3.0166666666666675, 6}, {3.616666666666667, 8}, {4., 10}, {4.7, 11}, {4.7, 12}, {5.1, 14}, {5.816666666666666, 16}, {8.15, 17}, {8.15, 18}, {9.216666666666667, 20}, {10.483333333333334, 22}}, {{12.216666666666667, 24}, {12.75, 26}, {12.75, 27}, {13.25, 29}, {13.7, 32}, {14.816666666666666, 34}, {16.45, 36}, {16.883333333333333, 37}, {17.383333333333333, 39}, …	{{"Seattle SuperSonics", "San Antonio"}, {90, 98}, {"2002", "04"}}
[truncated: 15,674 more rows]
